# Supplementary material for: RNAmetasome network for macromolecule biogenesis in human cells
Source: Commun Biol. 2021 Dec 15;4:1399. doi: 10.1038/s42003-021-02928-y (PMC8674265; doi:10.1038/s42003-021-02928-y)
Supplement: Supplementary file 4 — Supplementary Data 1-5 [file 42003_2021_2928_MOESM4_ESM.xlsx]

## Sheet: Supplementary Data 1
Supplementary Data 1
Gene symbol	Enrichment by bait (fold)	Binding in the presence of CPN (nornalized)
	X axis	Y axis
PRPF40A	1.7	0.04
VARS	20.95	0.07
AARS	54.73	0.07
GART	48.82	0.09
NUP210	16.21	0.1
NCAPD2	17.04	0.1
TPR	29.37	0.11
SMARCAL1	37.33	0.11
CPSF1	12.66	0.12
EDC4	13.14	0.12
HSPH1	65.8	0.13
FANCI	10.98	0.14
POLR2B	11.45	0.14
POLR3B	22.19	0.15
FASN	45.63	0.15
BAZ1A	9.39	0.16
YLPM1	9.44	0.16
LRPPRC	40	0.16
GCN1L1	17.26	0.18
ZRANB3	7.63	0.2
ANKRD17	8.04	0.2
ATP1A1	8.05	0.2
CNOT1	16.54	0.2
CAD	17.02	0.2
SRRT	21.13	0.2
PPP1R13L	21.51	0.2
HSPA4	83.35	0.21
NUP205	27.63	0.23
UBA1	88.21	0.23
GIGYF2	1.66	0.25
SSFA2	6.4	0.25
POLR2A	6.42	0.25
POLRMT	6.81	0.25
POLG	12.47	0.25
RPRD2	13.3	0.25
EMC1	15.42	0.25
EIF4G1	18.23	0.25
ELMSAN1	19.98	0.25
CSE1L	35.74	0.25
NUP155	11.48	0.28
IQGAP1	11.48	0.28
ZCCHC11	11.71	0.28
USO1	29.03	0.28
DDX42	29.97	0.28
DHX9	46.55	0.28
RBM33	4.57	0.33
MYO5A	4.63	0.33
CDK13	4.66	0.33
SMC6	4.71	0.33
DNAJC13	4.75	0.33
KMT2B	4.77	0.33
CYFIP2	4.93	0.33
SMARCC1	4.97	0.33
CREBBP	5.04	0.33
NCAPG	5.14	0.33
GPATCH8	9.36	0.33
VARS2	11.47	0.33
TOP1	11.79	0.33
EXO1	12.36	0.33
UBE3C	12.68	0.33
UPF1	12.91	0.33
IARS2	71.46	0.35
NUP214	17.89	0.36
LARS	34.21	0.36
LIG3	43.08	0.36
HK1	45.66	0.36
EIF3CL	48.82	0.36
ACLY	82.81	0.36
MOV10	32.37	0.37
BCOR	80.42	0.38
NUP160	8.16	0.4
RRP12	8.19	0.4
ARID1A	8.76	0.4
AARS2	20.72	0.4
DDX54	21.35	0.4
PUM2	22.49	0.4
SF3B1	35.48	0.4
IPO5	44.75	0.4
MTHFD1	115.88	0.4
CDK12	10.95	0.42
SIN3A	10.98	0.42
SF3B3	36.57	0.43
EIF3B	69.17	0.43
KMT2A	14.83	0.44
LONP1	44.58	0.45
EPRS	72.62	0.45
SUPT16H	19.66	0.46
POLR3A	24.81	0.46
BLM	36.92	0.47
ILF3	98.95	0.47
CDC42BPA	3.07	0.5
SKIV2L2	3.2	0.5
TAOK2	3.21	0.5
ZMYM2	3.23	0.5
MED1	3.25	0.5
AP3D1	3.35	0.5
PTPN13	6.23	0.5
SLTM	6.33	0.5
EP300	6.57	0.5
WDR33	6.57	0.5
FLII	6.58	0.5
ERCC6L	6.91	0.5
UBAP2	8.84	0.5
RBM26	9.15	0.5
SMARCA5	9.48	0.5
PML	13.69	0.5
PDS5A	16.01	0.5
MORC4	16.01	0.5
ZNF318	16.33	0.5
BCLAF1	16.84	0.5
RIF1	20.19	0.5
KIF18B	25.06	0.5
DDX10	44.68	0.5
GANAB	71.81	0.5
XPO1	112.67	0.5
ACACA	92.88	0.51
U2SURP	17.86	0.54
SMARCA4	14.31	0.55
MSH3	45.76	0.55
KTN1	59.11	0.55
ANKHD1	25.7	0.56
NCOR2	11.58	0.57
OSBPL8	28.28	0.57
PC	49.23	0.57
ADAR	58.43	0.57
TCERG1	19.3	0.58
AP2B1	51.21	0.58
PRRC2B	54.17	0.58
TOP2A	13.22	0.6
SMC4	36.94	0.6
NUP133	13.04	0.62
RAD50	25.48	0.62
PNN	34.41	0.62
PUM1	18.22	0.63
HELZ	33.88	0.63
THRAP3	45.63	0.63
POLE	22.21	0.64
SND1	109.04	0.65
HEATR1	4.32	0.66
KAT6A	4.54	0.66
FAM208A	4.71	0.66
DDB1	4.82	0.66
FAM120A	4.95	0.66
CECR2	5.16	0.66
POM121C	5.67	0.66
DIDO1	9.21	0.66
SMARCA1	9.6	0.66
HK2	11.81	0.66
INTS5	12.37	0.66
RBM10	12.4	0.66
COPB2	12.54	0.66
EPB41L3	12.62	0.66
XRN1	15.03	0.66
TOP2B	18.02	0.66
CDK11B	24.81	0.66
ADD1	25.12	0.66
IARS	44.31	0.66
RANBP2	37.64	0.68
PRPF8	80.77	0.68
HLTF	99.3	0.68
TOP3A	51.29	0.69
PRR12	15.69	0.7
XRN2	127.11	0.7
YTHDC2	11.84	0.71
LEMD3	27.74	0.71
SNRNP200	73.03	0.71
COPA	41.67	0.73
DIS3	64.32	0.73
SART1	77.13	0.73
UBN2	6.18	0.75
SAFB	6.44	0.75
SUGP2	7	0.75
RBM5	15.33	0.75
DDX46	17.15	0.75
TBC1D10B	34.16	0.75
SMC1A	38.58	0.75
NCL	69.85	0.75
SPTBN2	20.46	0.76
DBN1	62.86	0.78
PRRC2A	123.56	0.78
ZNF638	37.07	0.79
PHF3	39.83	0.79
MDC1	7.87	0.8
EXOC4	19.94	0.8
NCKAP1	21.72	0.8
UBAP2L	37.37	0.8
SMG6	17.52	0.81
ZBTB10	25.84	0.81
ATP2A2	46.64	0.81
MSH6	65.18	0.81
MYO6	9.9	0.83
TF	23.74	0.83
CIZ1	24.92	0.83
USP10	26.89	0.83
RBM25	50.72	0.83
NUP153	32.43	0.84
MSH2	173.09	0.84
TSR1	29.85	0.85
EFTUD2	113.05	0.85
PARP1	286.17	0.86
DDX24	34.33	0.87
IPO7	34.92	0.87
POM121	16.43	0.9
MTHFD1L	46.94	0.9
CHD4	38.83	0.91
ABCF1	53.17	0.91
NUP107	67.52	0.93
HNRNPU	143.01	0.93
RB1	77.31	0.94
SPTAN1	112.23	0.97
This table does not include data of proteins with unexpected MW, namely, either > 400 kDa or < 110 kDa on gel slice #1 and
either >150 kDa or < 90 kDa on gel slice #3. When two data of a protein occurred across gel slices form #1 to #3, this table ignores
its minor data.

## Sheet: Supplementary Data 2
Supplementary Data 2. Enrichment of proteins
by IP with the anti-ELMSAN1 antibody
	Exp #1	Exp #2
Gene ssymbol	Enrichment (fold)	Enrichment (fold)
MDN1	4.1	40
MKI67	18.4	32
DNAJC13	4.6	31
YTHDC2	32.3	29
GNL2	9.2	27
CNOT1	8.7	23.5
CNOT2	6.9	23
KMT2A	0	18
MPRIP	0	18
LYAR	6.1	17.5
TOP2B	9.2	17.3
GOLGA2	32.3	17
DDX24	4.6	17
NOP56	9.2	17
MOV10	0	16
DDX20	9.2	16
TXLNG	0	16
EBNA1BP2	23.1	16
TEX10	23.1	15
PELP1	4.6	15
DHX57	13.8	15
LSG1	18.4	15
NT5DC2	3	14
MYCBP2	0	14
NOC3L	13.8	14
ZCCHC3	18.4	14
FAM120A	0	14
MYO6	0	13
ARHGEF2	0	13
HP1BP3	9.2	13
DNAJA3	0	13
PRRC2B	0	13
RNF219	0	13
BAIAP2L1	0	13
PDHX	10.3	12
DHX36	2.3	12
MACF1	0	12
RBM34	18.4	12
RRP12	0	12
RSL1D1	18.4	12
LAS1L	10.7	12
RNF214	4.6	12
LACTB	9.2	12
DKC1	0	12
NIFK	4.6	12
DDX54	23.1	11.5
CKMT1A	5.1	11.3
RBM10	16.1	11
IARS	0	11
NKRF	4.6	11
KIF2A	3	11
WHSC1	4.6	11
ZC3H7A	18.4	11
CNOT3	4.6	11
DHX37	13.8	11
SERBP1	3.9	11
DDX18	32.3	10.5
ABCD3	0	10
RFC4	4.6	10
PES1	9.2	10
WDR18	23.1	10
RAI14	0	10
MAP7D1	0	10
SRBD1	0	10
EIF4E2	0	10
MYBBP1A	13.2	9.8
GTPBP4	8	9.7
PBRM1	0	9.5
GNL3L	9.2	9.5
ANKRD17	0	9
KRI1	9.2	9
SDAD1	23.1	9
KIFC1	0	9
CNOT10	9.2	9
NOP58	9.2	9
LARP4B	6.9	9
PRC1	0	9
GTF3C2	9.2	9
LSM14B	0	9
SENP3	4.6	9
IGHMBP2	4.6	9
NOC2L	0	9
SPATS2	0	9
POP1	4.6	9
GLYR1	4.6	9
RBM28	23.1	9
EXOSC7	2.3	9
CEP170	0	8.5
TOP2A	9.2	8
FXR1	13.8	8
RFC1	4.6	8
FTSJ3	27.7	8
HELZ	0	8
PTPLAD1	0	8
SAMD4B	0	8
NOL9	9.2	8
NOB1	4.6	8
GLTSCR2	9.2	8
PWP1	9.2	8
NUSAP1	0	8
MYO1D	0	8
BLM	0	8
LRRFIP2	0	8
ARID2	0	8
WDR5	0	8
RPS3	2	8
NAT10	55.4	7.6
DHX29	41.6	7.6
DHX30	4.8	7.5
UBTF	18.4	7
NMD3	0	7
MINA	3	7
MARK2	0	7
GTPBP6	0	7
CHD7	4.6	7
EIF2AK2	4.6	7
GTPBP10	4.6	7
KIF18B	9.2	7
NVL	13.8	7
TFB1M	0	7
SLIT2	0	7
DDX27	4.6	7
MAP7D3	0	7
ASCC3	41.6	7
POLR1B	4.6	7
CENPF	0	7
MYO1C	0	7
LIMA1	4.6	7
RPF2	23.1	7
TMA16	2.3	7
MAZ	0	7
GNL3	8.4	6.8
HNRNPUL1	3	6.6
ANKHD1	23.1	6.6
BRIX1	4.6	6.6
EXOSC10	5.3	6.5
DIMT1	23.1	6.5
FXR2	15.3	6.3
POLR1A	0	6.3
TRMT1L	13.8	6.3
HBS1L	0	6.3
SRPK1	10.3	6.3
GPATCH4	9.2	6.3
STAU1	5.2	6
NOP2	50.8	6
ZNF598	6.9	6
SEC63	0	6
GTF3C1	0	6
FBL	4.6	6
CCDC86	4.6	6
RARS	0	6
DDX55	4.6	6
RQCD1	23.1	6
GEMIN4	2.3	6
TRIP4	0	6
DDX47	0	6
LTV1	4.6	6
DICER1	4.6	6
DDX50	18.4	6
HERC5	0	6
RIOK1	0	6
ZNF629	0	6
IFRD2	4.6	6
PATZ1	4.6	6
EXOSC8	4.6	6
ACOT9	0	6
PHF2	0	6
CKAP2	0	6
RSBN1L	4.6	6
DDX41	0	6
RPL22L1	4.6	6
MGST3	0	6
EXOSC4	9.2	6
TRIM26	4.6	6
POLR1E	0	6
CDC42BPA	4.6	6
EIF3B	2.3	5.8
TNKS1BP1	0	5.8
RPL18A	4.6	5.8
ZNF622	23.1	5.7
STAU2	0	5.6
CD3EAP	0	5.5
DLAT	2.9	5.2
NSUN2	6.4	5.2
USP10	10.3	5
BAZ1A	27.7	5
POLRMT	0	5
UPF3B	4.6	5
CHD3	0	5
DCP1A	0	5
UBC	0	5
KNOP1	13.8	5
UTP14A	0	5
TTC13	0	5
DUSP12	0	5
NMT2	0	5
CENPV	9.2	5
NFX1	0	5
DNAJC10	0	5
MECP2	4.6	5
CDC20	0	5
C3orf17	4.6	5
DNAJC21	0	5
BAZ2A	0	5
NOL12	9.2	5
HMGCS1	7.3	5
FLII	0	5
SRPK2	0	5
EDC3	0	5
CENPU	0	5
ZFC3H1	0	5
DDX56	4.6	5
RPS27L	9.2	5
MYO5A	0	5
ZNF768	4.6	5
MYO1B	13.8	5
LARP7	13.8	5
TARBP2	0	5
TBL3	4.6	5
ELMSAN1	4.6	5
KIF23	4.6	5
TSPYL1	0	5
PRKRA	9.2	5
RPL37A	16.1	5
TUBB6	0	5
MYL3	0	5
PGAM5	2.9	4.7
ABCF2	17.3	4.6
SMARCA1	0	4.6
DHX15	6.1	4.5
RRP1B	0	4.4
FMR1	27.7	4.3
NAP1L1	7.6	4.3
PHF6	0	4.3
DDX21	8.2	4.2
ZC3HAV1	0	4.2
TBL2	23.1	4.2
PRRC2C	2.5	4
IQGAP1	0	4
AKAP1	3.6	4
YTHDF2	5.7	4
U2AF2	0	4
NOP14	2.3	4
C7orf50	7.6	4
RBM27	0	4
EIF4E	0	4
TTC37	0	4
SUZ12	0	4
C12orf43	4.6	4
ASH2L	0	4
NAA35	0	4
LIG3	0	4
MPG	4.6	4
WDR36	0	4
PWP2	0	4
CNOT11	0	4
KRR1	0	4
CMSS1	18.4	4
SIN3A	0	4
EIF2D	0	4
GTF3C3	0	4
EIF4G3	0	4
PTRH2	2.3	4
PURA	0	4
DNAJB11	0	4
NKAP	0	4
CNOT4	0	4
SPATS2L	4.6	4
HNRNPLL	0	4
ZNF593	13.8	4
ZC3H7B	0	4
PAK1IP1	4.6	4
MAGT1	0	4
ZNF512	0	4
OTUD4	0	4
DNTTIP1	5.1	4
TRIM25	0	4
PRMT5	2.7	4
RRP15	9.2	4
PAN3	4.6	4
WDR3	0	4
EXOSC1	0	4
OSBPL8	0	4
SACS	0	4
TRRAP	0	4
MBNL1	0	4
ASCC2	9.2	4
RPL39	3	4
NUFIP2	9.2	3.8
GIGYF2	3.2	3.8
UPF1	2.3	3.7
QARS	0	3.7
LARP4	4.6	3.7
AIFM1	0	3.7
IGF2BP3	2.7	3.7
EDC4	3.4	3.6
DBN1	4.6	3.6
SUPT16H	9.2	3.6
PUM1	3.8	3.6
LARP1	4.9	3.5
PLRG1	4.6	3.5
PSIP1	0	3.5
CAPZB	0	3.5
BTF3L4	0	3.5
TMEM214	0	3.5
ADAR	5.9	3.4
DARS	0	3.4
NAA10	0	3.4
RBM14	5	3.3
TP53BP1	2.3	3.3
PABPC4	5.9	3.2
DDX1	3.3	3.2
TRMT10C	2.9	3.2
EIF3E	3.8	3.2
TRIP12	0	3.2
ASPH	0	3.2
MYL12B	0	3.2
DIDO1	3.4	3.1
XRN2	7.6	3.1
IRS4	0	3
UBAP2	6.9	3
TOP1	3	3
RPL30	4.6	3
BAZ1B	0	3
TUBG2	0	3
AIMP1	0	3
MAGED1	0	3
LSM14A	0	3
RAE1	0	3
VRK2	0	3
DPM1	0	3
SNRPB	0	3
NOM1	0	3
MYO18A	0	3
RPP30	0	3
MYH11	0	3
RFC3	4.6	3
ILF3	0	3
ERAL1	0	3
CNOT7	4.6	3
PML	0	3
PPAN	9.2	3
SON	0	3
TUBGCP3	13.8	3
PPP1CA	0	3
BMS1	0	3
DDX10	0	3
NMNAT1	4.6	3
ZC3H8	0	3
HERC2	0	3
L1RE1	0	3
DHCR24	0	3
FAM207A	0	3
ESPL1	0	3
SMARCD1	0	3
ANAPC7	0	3
MLLT4	0	3
TWISTNB	0	3
COIL	0	3
IFRD1	0	3
EED	0	3
MEX3A	0	3
MTPAP	0	3
PAIP2	0	3
EPB41L3	0	3
POLR1C	3	3
CDK5RAP1	0	3
SNRPD3	3	3
POLR2C	2.3	3
SSBP1	0	3
RPP25L	0	3
MMTAG2	9.2	3
LRWD1	0	3
RBM33	0	3
FBLL1	0	3
WDR11	0	3
NSA2	0	3
CKMT1A	5.1	3
FRG1	0	3
ABCF3	0	3
RRP7A	0	3
RBM17	0	3
RPS26	0	3
NHP2	4.6	3
SMARCA5	4.2	2.9
PABPC1	2.6	2.8
RPS15	18.4	2.8
G3BP2	2.7	2.8
SRP54	0	2.8
ATAD3A	0	2.8
NUMA1	3.6	2.7
TSR1	4.6	2.7
RPL32	2.7	2.7
RPS10	4.2	2.7
SRSF4	3.6	2.7
RPS9	2.3	2.6
DDX6	3.3	2.6
SKIV2L2	4.6	2.6
EIF3H	6.4	2.6
LARS	0	2.6
DRG1	2.3	2.6
EXOSC6	4.6	2.6
FAM98A	8	2.6
MYH14	0	2.6
KIF2C	0	2.6
YTHDF1	2.3	2.6
HSD17B12	0	2.6
MYH9	0	2.5
EIF4G1	2.2	2.5
PSPC1	0	2.5
MDC1	0	2.5
ATXN2	3	2.5
GEMIN5	0	2.5
RAVER1	0	2.5
GRWD1	4.6	2.5
EXOSC2	2.7	2.5
NOP16	18.4	2.5
CAPZA1	0	2.5
DOCK7	0	2.5
DENR	0	2.5
PTBP3	0	2.5
GIGYF2	3.2	2.5
PCMT1	0	2.5
VIM	0	2.5
ZRANB2	0	2.5
SERBP1	3.9	2.4
MRTO4	9.2	2.4
PRRC2A	3.2	2.3
RPL3	5.7	2.3
ABCF1	4.3	2.3
RPL23	2.5	2.3
RPLP0P6	0	2.3
RPS23	9.2	2.3
SAFB	0	2.3
BYSL	2.3	2.3
TCEB3	4.6	2.3
DHX9	0	2.2
DDX3X	3.8	2.2
NPM1	0	2.2
EIF3F	2.9	2.2
UHRF1	0	2.2
EIF3M	3.5	2.2
RNMTL1	3	2.2
CHERP	0	2.2
NME4	1	2.2
VDAC3	2	2.2
EIF3J	3	2.2
ATXN2L	4.3	2.1
CAPRIN1	4.6	2.1
RPSA	4.1	2.1
ILF2	3.2	2.1
EIF3G	3.8	2.1
SRSF5	3.6	2.1
RPL18	4.1	2.1
UBAP2L	2.5	2
EIF5B	4.1	2
CDC5L	2.8	2
RPL7	4	2
EIF2S1	0	2
RPS2	3.5	2
GNB2L1	4.6	2
CTNND1	0	2
C14orf166	10.3	2
TARS2	0	2
RPL36	6.4	2
TUBGCP2	4.6	2
EIF6	4.6	2
PRPF4	2.3	2
YTHDF3	0	2
HELLS	0	2
NMT1	0	2
GTPBP1	0	2
SLC27A4	0	2
SLC25A5	0	2
TIAL1	0	2
DDX28	0	2
WDR61	6.9	2
DNAJB6	0	2
ZC3HAV1L	0	2
SRSF8	0	2
NCAPD3	0	2
SNX27	0	2
PINX1	0	2
NAA40	9.2	2
PHF8	0	2
BBX	0	2
LUZP1	0	2
MORF4L2	0	2
RRS1	0	2
JPH1	0	2
MARK3	0	2
ALKBH5	0	2
FECH	0	2
KIF4A	0	2
RBBP5	0	2
POLR2H	4.6	2
RPS19BP1	0	2
NOA1	0	2
PDCD11	4.6	2
NTHL1	0	2
DHX16	0	2
TOP3B	0	2
TOE1	2.3	2
LUC7L	0	2
PNO1	4.6	2
ZNF574	0	2
C17orf85	0	2
FAM195A	0	2
AKAP8	4.6	2
BCCIP	0	2
PHF10	4.6	2
CSNK2A2	0	2
SEH1L	4.6	2
UTP18	4.6	2
PARS2	0	2
PEO1	0	2
CNOT8	9.2	2
NSMCE4A	0	2
SCAF1	0	2
AGO2	0	2
DNAJA2	0	2
KIF22	0	2
BRI3BP	0	2
	0	2
ZNF512B	0	2
EXOC4	0	2
UTP20	0	2
RSBN1	0	2
TPX2	0	2
TIMMDC1	0	2
C1orf131	0	2
DGCR14	0	2
CHAF1B	0	2
EXOSC9	4.6	2
LRRC41	0	2
METTL13	0	2
CENPE	0	2
PPP1CB	0	2
TDRD3	0	2
CIT	0	2
RPP40	0	2
SLC25A1	0	2
EXOG	0	2
PLK1	0	2
CIRH1A	0	2
SGPL1	0	2
CAMK2D	0	2
IGHG3	4.6	2
NSD1	0	2
KIF20B	0	2
ORC3	0	2
TOPBP1	0	2
GAR1	9.2	2
ZNF689	0	2
PRR11	0	2
PPP1R10	0	2
SUPT7L	0	2
PISD	0	2
NLE1	0	2
SPTY2D1	0	2
SRP19	0	2
ZNF346	0	2
TMEM57	0	2
SCAF8	0	2
RPL10	2.3	2
MCAT	0	2
UFM1	0	2
UTP3	0	2
MIOS	0	2
RPP38	0	2
KAT7	0	2
NIP7	0	2
PLEKHA5	0	2
SMC5	0	2
UBAP2L	2.5	2
DAP	0	2
DLD	0	2
HNRNPR	0	2
PELP1	4.6	2
NUP107	0	2
PPIL2	0	2

## Sheet: Supplementary Data 3
Supplementary Data 3
bait	baitGene	prey	preyGene	Quant (SPC or Intensities)	User Controls (SPC or Intensities)	Avg. SPC	FC-A	FC-B	SP
ELMSAN1	ELMSAN1	GOLGA2	GOLGA2	21|52	0|1	36.5	7.17368	6.90356	1
ELMSAN1	ELMSAN1	EIF3L	EIF3L	13|21	0|0	17	5.76712	5.28859	1
ELMSAN1	ELMSAN1	NAT10	NAT10	12|24	0|0	18	5.67152	5.36059	1
ELMSAN1	ELMSAN1	MDN1	MDN1	8|41	0|0	24.5	5.58281	5.57791	1
ELMSAN1	ELMSAN1	MYBBP1A	MYBBP1A	23|52	0|3	37.5	4.94858	4.70441	1
ELMSAN1	ELMSAN1	NSUN2	NSUN2	7|27	0|0	17	4.48865	4.47746	1
ELMSAN1	ELMSAN1	RPL37A	RPL37A	7|21	0|0	14	4.13622	4.08173	1
ELMSAN1	ELMSAN1	SEC61A1	SEC61A1	11|2	0|0	6.5	4.10746	2.93597	1
ELMSAN1	ELMSAN1	IARS	IARS	6|23	0|0	14.5	3.98188	3.97203	1
ELMSAN1	ELMSAN1	ASCC3	ASCC3	9|8	0|0	8.5	3.91625	3.38094	1
ELMSAN1	ELMSAN1	EIF3H	EIF3H	7|17	0|0	12	3.90127	3.79505	1
ELMSAN1	ELMSAN1	BAZ1A	BAZ1A	6|21	0|0	13.5	3.86441	3.84392	1
ELMSAN1	ELMSAN1	EXOSC10	EXOSC10	7|40	0|1	23.5	3.85944	3.84545	1
ELMSAN1	ELMSAN1	RBM10	RBM10	8|34	0|1	21	3.80021	3.79797	1
ELMSAN1	ELMSAN1	CNOT1	CNOT1	19|53	0|4	36	3.79681	3.70284	1
ELMSAN1	ELMSAN1	ZNF622	ZNF622	5|24	0|0	14.5	3.7688	3.76846	1
ELMSAN1	ELMSAN1	EPRS	EPRS	13|33	0|2	23	3.75892	3.64294	1
ELMSAN1	ELMSAN1	RPL38	RPL38	11|19	0|1	15	3.75198	3.49016	1
ELMSAN1	ELMSAN1	RRP1B	RRP1B	3|32	0|0	17.5	3.69508	3.53852	1
ELMSAN1	ELMSAN1	LAS1L	LAS1L	7|13	0|0	10	3.66631	3.48486	1
ELMSAN1	ELMSAN1	FTSJ3	FTSJ3	6|17	0|0	11.5	3.62945	3.57394	1
ELMSAN1	ELMSAN1	ANKHD1	ANKHD1	5|21	0|0	13	3.59259	3.59039	1
ELMSAN1	ELMSAN1	PUM1	PUM1	5|21	0|0	13	3.59259	3.59039	1
ELMSAN1	ELMSAN1	DHX29	DHX29	9|24	0|1	16.5	3.56832	3.48607	1
ELMSAN1	ELMSAN1	HMGCS1	HMGCS1	8|6	0|0	7	3.52696	3.01984	1
ELMSAN1	ELMSAN1	EIF3M	EIF3M	7|10	0|0	8.5	3.4901	3.23275	1
ELMSAN1	ELMSAN1	YTHDC2	YTHDC2	7|30	0|1	18.5	3.42782	3.42627	1
ELMSAN1	ELMSAN1	NUFIP2	NUFIP2	2|32	0|0	17	3.42326	3.1518	1
ELMSAN1	ELMSAN1	DIDO1	DIDO1	3|26	0|0	14.5	3.34265	3.26599	1
ELMSAN1	ELMSAN1	EIF4G2	EIF4G2	4|21	0|0	12.5	3.32077	3.31755	1
ELMSAN1	ELMSAN1	TEX10	TEX10	5|16	0|0	10.5	3.2989	3.27215	1
ELMSAN1	ELMSAN1	PDHX	PDHX	9|38	0|2	23.5	3.29801	3.29566	1
ELMSAN1	ELMSAN1	UPF1	UPF1	9|36	0|2	22.5	3.22978	3.22403	1
ELMSAN1	ELMSAN1	NOP2	NOP2	11|26	0|2	18.5	3.20437	3.08969	1
ELMSAN1	ELMSAN1	DIMT1	DIMT1	5|14	0|0	9.5	3.18142	3.13582	1
ELMSAN1	ELMSAN1	C14orf166	C14orf166	9|15	0|1	12	3.17986	2.96456	1
ELMSAN1	ELMSAN1	DNAJC13	DNAJC13	1|32	0|0	16.5	3.15145	2.71045	0.5
ELMSAN1	ELMSAN1	CCDC124	CCDC124	5|12	0|0	8.5	3.06394	2.99328	1
ELMSAN1	ELMSAN1	TRMT1L	TRMT1L	3|20	0|0	11.5	2.99022	2.96855	1
ELMSAN1	ELMSAN1	DHX15	DHX15	7|19	0|1	13	2.95304	2.89591	1
ELMSAN1	ELMSAN1	ABCF1	ABCF1	14|41	0|4	27.5	2.95216	2.89626	1
ELMSAN1	ELMSAN1	NKRF	NKRF	2|23	0|0	12.5	2.89462	2.77975	1
ELMSAN1	ELMSAN1	YBX1	YBX1	3|18	0|0	10.5	2.87274	2.86254	1
ELMSAN1	ELMSAN1	MRTO4	MRTO4	4|13	0|0	8.5	2.85087	2.83243	1
ELMSAN1	ELMSAN1	PLRG1	PLRG1	2|22	0|0	12	2.83588	2.73529	1
ELMSAN1	ELMSAN1	HDLBP	HDLBP	12|80	0|6	46	2.83097	2.79432	0.99
ELMSAN1	ELMSAN1	RPF2	RPF2	5|8	0|0	6.5	2.82899	2.68562	1
ELMSAN1	ELMSAN1	SKIV2L2	SKIV2L2	5|25	0|1	15	2.81254	2.81139	1
ELMSAN1	ELMSAN1	ZC3H7A	ZC3H7A	4|12	0|0	8	2.79213	2.76582	1
ELMSAN1	ELMSAN1	NOP16	NOP16	4|12	0|0	8	2.79213	2.76582	1
ELMSAN1	ELMSAN1	PRRC2C	PRRC2C	12|95	0|7	53.5	2.7911	2.71256	0.99
ELMSAN1	ELMSAN1	ABCD3	ABCD3	2|21	0|0	11.5	2.77714	2.69009	1
ELMSAN1	ELMSAN1	RQCD1	RQCD1	5|7	0|0	6	2.77025	2.60303	1
ELMSAN1	ELMSAN1	TNKS1BP1	TNKS1BP1	0|30	0|0	15	2.76215	2.12704	0.5
ELMSAN1	ELMSAN1	DHX57	DHX57	3|16	0|0	9.5	2.75526	2.75246	1
ELMSAN1	ELMSAN1	GNL3L	GNL3L	2|20	0|0	11	2.7184	2.64412	1
ELMSAN1	ELMSAN1	BTF3	BTF3	7|30	0|2	18.5	2.70935	2.70812	1
ELMSAN1	ELMSAN1	NOC3L	NOC3L	3|15	0|0	9	2.69653	2.69573	1
ELMSAN1	ELMSAN1	FMR1	FMR1	10|32	0|3	21	2.68782	2.65749	1
ELMSAN1	ELMSAN1	EXOSC6	EXOSC6	3|14	0|0	8.5	2.63779	2.63778	1
ELMSAN1	ELMSAN1	NOP56	NOP56	2|18	0|0	10	2.60092	2.5497	1
ELMSAN1	ELMSAN1	SRP54	SRP54	2|18	0|0	10	2.60092	2.5497	1
ELMSAN1	ELMSAN1	ZC3HAV1	ZC3HAV1	2|33	0|1	17.5	2.55863	2.3444	0.98
ELMSAN1	ELMSAN1	MINA	MINA	4|8	0|0	6	2.55717	2.48153	1
ELMSAN1	ELMSAN1	LARP1	LARP1	15|67	0|7	41	2.55594	2.55562	1
ELMSAN1	ELMSAN1	DDX20	DDX20	2|17	0|0	9.5	2.54219	2.50115	1
ELMSAN1	ELMSAN1	NT5DC2	NT5DC2	2|17	0|0	9.5	2.54219	2.50115	1
ELMSAN1	ELMSAN1	DHX37	DHX37	3|12	0|0	7.5	2.52031	2.51788	1
ELMSAN1	ELMSAN1	TP53BP1	TP53BP1	1|21	0|0	11	2.50532	2.3134	0.5
ELMSAN1	ELMSAN1	ATXN2	ATXN2	2|16	0|0	9	2.48345	2.45164	1
ELMSAN1	ELMSAN1	TOP1	TOP1	4|22	0|1	13	2.48332	2.47875	1
ELMSAN1	ELMSAN1	EXOSC2	EXOSC2	3|11	0|0	7	2.46157	2.45574	1
ELMSAN1	ELMSAN1	HBS1L	HBS1L	1|20	0|0	10.5	2.44659	2.27386	0.5
ELMSAN1	ELMSAN1	MKI67	MKI67	4|36	0|2	20	2.44043	2.36636	0.99
ELMSAN1	ELMSAN1	YTHDF2	YTHDF2	4|21	0|1	12.5	2.44016	2.43779	1
ELMSAN1	ELMSAN1	BRIX1	BRIX1	4|21	0|1	12.5	2.44016	2.43779	1
ELMSAN1	ELMSAN1	UBAP2	UBAP2	3|25	0|1	14	2.41307	2.36488	1
ELMSAN1	ELMSAN1	SRP14	SRP14	3|10	0|0	6.5	2.40283	2.39199	1
ELMSAN1	ELMSAN1	YME1L1	YME1L1	3|10	0|0	6.5	2.40283	2.39199	1
ELMSAN1	ELMSAN1	FXR1	FXR1	13|37	0|5	25	2.39156	2.34185	1
ELMSAN1	ELMSAN1	ZFR	ZFR	1|19	0|0	10	2.38785	2.23363	0.5
ELMSAN1	ELMSAN1	CMSS1	CMSS1	4|5	0|0	4.5	2.38096	2.24482	1
ELMSAN1	ELMSAN1	CNOT2	CNOT2	3|24	0|1	13.5	2.36991	2.32933	1
ELMSAN1	ELMSAN1	NOP58	NOP58	6|10	0|1	8	2.36485	2.23708	1
ELMSAN1	ELMSAN1	NAP1L4	NAP1L4	5|0	0|0	2.5	2.35908	1.92825	0.5
ELMSAN1	ELMSAN1	IQGAP1	IQGAP1	1|33	0|1	17	2.3589	2.01612	0.5
ELMSAN1	ELMSAN1	RPS7	RPS7	11|30	0|4	20.5	2.35402	2.29977	1
ELMSAN1	ELMSAN1	ATXN2L	ATXN2L	14|45	0|6	29.5	2.35322	2.3244	1
ELMSAN1	ELMSAN1	KTN1	KTN1	1|47	0|2	24	2.34208	1.84276	0.5
ELMSAN1	ELMSAN1	DDX24	DDX24	1|18	0|0	9.5	2.32911	2.19266	0.5
ELMSAN1	ELMSAN1	EIF5B	EIF5B	17|58	0|8	37.5	2.3225	2.3014	1
ELMSAN1	ELMSAN1	RARS	RARS	2|13	0|0	7.5	2.30723	2.29672	1
ELMSAN1	ELMSAN1	LACTB	LACTB	2|13	0|0	7.5	2.30723	2.29672	1
ELMSAN1	ELMSAN1	SRP72	SRP72	8|27	0|3	17.5	2.28577	2.26823	1
ELMSAN1	ELMSAN1	NVL	NVL	3|8	0|0	5.5	2.28536	2.25908	1
ELMSAN1	ELMSAN1	KARS	KARS	3|8	0|0	5.5	2.28536	2.25908	1
ELMSAN1	ELMSAN1	SMARCA5	SMARCA5	9|36	0|4	22.5	2.27577	2.27172	1
ELMSAN1	ELMSAN1	SRPK1	SRPK1	9|22	0|3	15.5	2.27527	2.20676	1
ELMSAN1	ELMSAN1	MOV10	MOV10	1|17	0|0	9	2.27037	2.15091	0.5
ELMSAN1	ELMSAN1	RFC1	RFC1	1|17	0|0	9	2.27037	2.15091	0.5
ELMSAN1	ELMSAN1	TXLNA	TXLNA	4|17	0|1	10.5	2.26751	2.26657	1
ELMSAN1	ELMSAN1	GEMIN4	GEMIN4	3|7	0|0	5	2.22662	2.18961	1
ELMSAN1	ELMSAN1	LSG1	LSG1	4|16	0|1	10	2.22435	2.22171	1
ELMSAN1	ELMSAN1	NAP1L1	NAP1L1	19|32	1|5	25.5	2.22333	2.02951	1
ELMSAN1	ELMSAN1	NUMA1	NUMA1	12|74	0|8	43	2.21463	2.19698	0.97
ELMSAN1	ELMSAN1	NAA10	NAA10	2|25	0|1	13.5	2.21334	2.10643	0.98
ELMSAN1	ELMSAN1	POLRMT	POLRMT	1|16	0|0	8.5	2.21163	2.10834	0.5
ELMSAN1	ELMSAN1	WDR18	WDR18	5|11	0|1	8	2.20827	2.14523	1
ELMSAN1	ELMSAN1	HIST2H2AA3	HIST2H2AA3	4|2	0|0	3	2.20474	1.98	1
ELMSAN1	ELMSAN1	SNRPA	SNRPA	4|2	0|0	3	2.20474	1.98	1
ELMSAN1	ELMSAN1	IGF2BP1	IGF2BP1	9|36	1|2	22.5	2.19331	2.1894	1
ELMSAN1	ELMSAN1	PES1	PES1	2|11	0|0	6.5	2.18976	2.18736	1
ELMSAN1	ELMSAN1	CKAP5	CKAP5	2|11	0|0	6.5	2.18976	2.18736	1
ELMSAN1	ELMSAN1	ZCCHC3	ZCCHC3	4|15	0|1	9.5	2.18119	2.17592	1
ELMSAN1	ELMSAN1	POLR1A	POLR1A	0|20	0|0	10	2.17477	1.83017	0.5
ELMSAN1	ELMSAN1	MYO1B	MYO1B	3|6	0|0	4.5	2.16788	2.11786	1
ELMSAN1	ELMSAN1	SRPR	SRPR	3|6	0|0	4.5	2.16788	2.11786	1
ELMSAN1	ELMSAN1	LARP7	LARP7	3|6	0|0	4.5	2.16788	2.11786	1
ELMSAN1	ELMSAN1	SDAD1	SDAD1	5|10	0|1	7.5	2.16511	2.08954	1
ELMSAN1	ELMSAN1	RBM28	RBM28	5|10	0|1	7.5	2.16511	2.08954	1
ELMSAN1	ELMSAN1	PRRC2A	PRRC2A	7|67	0|6	37	2.16036	2.0627	0.92
ELMSAN1	ELMSAN1	MAGOHB	MAGOHB	4|1	0|0	2.5	2.146	1.88347	0.5
ELMSAN1	ELMSAN1	GTF3C2	GTF3C2	2|10	0|0	6	2.13102	2.13057	1
ELMSAN1	ELMSAN1	TUBG2	TUBG2	2|10	0|0	6	2.13102	2.13057	1
ELMSAN1	ELMSAN1	SMU1	SMU1	2|10	0|0	6	2.13102	2.13057	1
ELMSAN1	ELMSAN1	KRI1	KRI1	2|10	0|0	6	2.13102	2.13057	1
ELMSAN1	ELMSAN1	CNOT10	CNOT10	2|10	0|0	6	2.13102	2.13057	1
ELMSAN1	ELMSAN1	UBTF	UBTF	4|40	0|3	22	2.13036	2.04233	0.97
ELMSAN1	ELMSAN1	RPS10	RPS10	9|20	1|1	14.5	2.12512	2.04308	1
ELMSAN1	ELMSAN1	UBAP2L	UBAP2L	11|76	1|6	43.5	2.12471	2.09216	0.98
ELMSAN1	ELMSAN1	MPRIP	MPRIP	0|19	0|0	9.5	2.11603	1.79779	0.5
ELMSAN1	ELMSAN1	MDC1	MDC1	0|19	0|0	9.5	2.11603	1.79779	0.5
ELMSAN1	ELMSAN1	ANKRD17	ANKRD17	0|19	0|0	9.5	2.11603	1.79779	0.5
ELMSAN1	ELMSAN1	KMT2A	KMT2A	0|19	0|0	9.5	2.11603	1.79779	0.5
ELMSAN1	ELMSAN1	PRMT5	PRMT5	3|5	0|0	4	2.10914	2.04359	1
ELMSAN1	ELMSAN1	WDR61	WDR61	3|5	0|0	4	2.10914	2.04359	1
ELMSAN1	ELMSAN1	AKAP1	AKAP1	4|26	0|2	15	2.09928	2.08367	0.99
ELMSAN1	ELMSAN1	RBM34	RBM34	4|13	0|1	8.5	2.09486	2.08132	1
ELMSAN1	ELMSAN1	ANXA6	ANXA6	4|0	0|0	2	2.08727	1.78172	0.5
ELMSAN1	ELMSAN1	EIF3G	EIF3G	5|21	0|2	13	2.08657	2.0853	0.99
ELMSAN1	ELMSAN1	NOL9	NOL9	2|9	0|0	5.5	2.07228	2.07222	1
ELMSAN1	ELMSAN1	PRPF3	PRPF3	2|9	0|0	5.5	2.07228	2.07222	1
ELMSAN1	ELMSAN1	MRPS18B	MRPS18B	2|9	0|0	5.5	2.07228	2.07222	1
ELMSAN1	ELMSAN1	ZNF207	ZNF207	2|9	0|0	5.5	2.07228	2.07222	1
ELMSAN1	ELMSAN1	SRPRB	SRPRB	2|9	0|0	5.5	2.07228	2.07222	1
ELMSAN1	ELMSAN1	GLTSCR2	GLTSCR2	2|9	0|0	5.5	2.07228	2.07222	1
ELMSAN1	ELMSAN1	MRPS22	MRPS22	2|9	0|0	5.5	2.07228	2.07222	1
ELMSAN1	ELMSAN1	SMC4	SMC4	0|18	0|0	9	2.05729	1.76482	0.5
ELMSAN1	ELMSAN1	CEP170	CEP170	0|18	0|0	9	2.05729	1.76482	0.5
ELMSAN1	ELMSAN1	STAU2	STAU2	0|18	0|0	9	2.05729	1.76482	0.5
ELMSAN1	ELMSAN1	TUBGCP3	TUBGCP3	3|4	0|0	3.5	2.0504	1.96651	1
ELMSAN1	ELMSAN1	EIF3E	EIF3E	17|24	3|0	20.5	2.04323	1.81766	1
ELMSAN1	ELMSAN1	NIFK	NIFK	1|13	0|0	7	2.03542	1.97511	0.5
ELMSAN1	ELMSAN1	RNF214	RNF214	1|13	0|0	7	2.03542	1.97511	0.5
ELMSAN1	ELMSAN1	CCDC86	CCDC86	1|13	0|0	7	2.03542	1.97511	0.5
ELMSAN1	ELMSAN1	SRP68	SRP68	8|18	0|3	13	2.03194	1.95985	1
ELMSAN1	ELMSAN1	PDHB	PDHB	8|21	1|1	14.5	2.02713	1.9804	1
ELMSAN1	ELMSAN1	PRPF8	PRPF8	5|31	0|3	18	2.00704	1.99476	0.99
ELMSAN1	ELMSAN1	RPL10A	RPL10A	22|23	3|2	22.5	2.00134	1.66396	1
ELMSAN1	ELMSAN1	C7orf50	C7orf50	6|17	1|0	11.5	2.0012	1.97059	1
ELMSAN1	ELMSAN1	RPLP0	RPLP0	8|20	1|1	14	2.00012	1.94656	1
ELMSAN1	ELMSAN1	CTNND1	CTNND1	0|17	0|0	8.5	1.99855	1.73122	0.5
ELMSAN1	ELMSAN1	TOP2B	TOP2B	2|56	0|4	29	1.97787	1.62768	0.5
ELMSAN1	ELMSAN1	WHSC1	WHSC1	1|12	0|0	6.5	1.97668	1.92866	0.5
ELMSAN1	ELMSAN1	CNOT3	CNOT3	1|12	0|0	6.5	1.97668	1.92866	0.5
ELMSAN1	ELMSAN1	EDC4	EDC4	3|39	0|3	21	1.97164	1.83999	0.93
ELMSAN1	ELMSAN1	SMARCA4	SMARCA4	1|24	0|1	12.5	1.97044	1.78423	0.5
ELMSAN1	ELMSAN1	HIST1H1B	HIST1H1B	2|7	0|0	4.5	1.9548	1.95031	1
ELMSAN1	ELMSAN1	EXOSC8	EXOSC8	2|7	0|0	4.5	1.9548	1.95031	1
ELMSAN1	ELMSAN1	EXOSC4	EXOSC4	2|7	0|0	4.5	1.9548	1.95031	1
ELMSAN1	ELMSAN1	CENPV	CENPV	2|7	0|0	4.5	1.9548	1.95031	1
ELMSAN1	ELMSAN1	DDX50	DDX50	2|7	0|0	4.5	1.9548	1.95031	1
ELMSAN1	ELMSAN1	UHRF1	UHRF1	2|19	0|1	10.5	1.95436	1.90857	0.98
ELMSAN1	ELMSAN1	EIF3B	EIF3B	17|48	1|7	32.5	1.94485	1.90004	1
ELMSAN1	ELMSAN1	GEMIN5	GEMIN5	0|16	0|0	8	1.93982	1.69695	0.5
ELMSAN1	ELMSAN1	RPL37	RPL37	3|2	0|0	2.5	1.93293	1.80251	1
ELMSAN1	ELMSAN1	HS2ST1	HS2ST1	3|2	0|0	2.5	1.93293	1.80251	1
ELMSAN1	ELMSAN1	TARS2	TARS2	1|11	0|0	6	1.91794	1.88106	0.5
ELMSAN1	ELMSAN1	GRSF1	GRSF1	1|11	0|0	6	1.91794	1.88106	0.5
ELMSAN1	ELMSAN1	EIF4G1	EIF4G1	18|88	1|11	53	1.91267	1.91208	0.95
ELMSAN1	ELMSAN1	ELAVL1	ELAVL1	2|18	0|1	10	1.9112	1.87356	0.98
ELMSAN1	ELMSAN1	NOL12	NOL12	2|6	0|0	4	1.89606	1.8864	1
ELMSAN1	ELMSAN1	PRKRA	PRKRA	2|6	0|0	4	1.89606	1.8864	1
ELMSAN1	ELMSAN1	SPTAN1	SPTAN1	2|6	0|0	4	1.89606	1.8864	1
ELMSAN1	ELMSAN1	DBN1	DBN1	3|36	0|3	19.5	1.88703	1.78095	0.93
ELMSAN1	ELMSAN1	FAM120A	FAM120A	0|15	0|0	7.5	1.88108	1.66197	0.5
ELMSAN1	ELMSAN1	MYO6	MYO6	0|15	0|0	7.5	1.88108	1.66197	0.5
ELMSAN1	ELMSAN1	MYCBP2	MYCBP2	0|15	0|0	7.5	1.88108	1.66197	0.5
ELMSAN1	ELMSAN1	MRPL48	MRPL48	3|1	0|0	2	1.87419	1.71463	0.5
ELMSAN1	ELMSAN1	BCLAF1	BCLAF1	2|17	0|1	9.5	1.86804	1.83789	0.98
ELMSAN1	ELMSAN1	ASPH	ASPH	2|17	0|1	9.5	1.86804	1.83789	0.98
ELMSAN1	ELMSAN1	DDX54	DDX54	5|26	0|3	15.5	1.86603	1.86428	0.99
ELMSAN1	ELMSAN1	TIMM50	TIMM50	1|10	0|0	5.5	1.8592	1.83222	0.5
ELMSAN1	ELMSAN1	SENP3	SENP3	1|10	0|0	5.5	1.8592	1.83222	0.5
ELMSAN1	ELMSAN1	NME4	NME4	1|10	0|0	5.5	1.8592	1.83222	0.5
ELMSAN1	ELMSAN1	GLYR1	GLYR1	1|10	0|0	5.5	1.8592	1.83222	0.5
ELMSAN1	ELMSAN1	EPB41L3	EPB41L3	1|10	0|0	5.5	1.8592	1.83222	0.5
ELMSAN1	ELMSAN1	SPTBN1	SPTBN1	1|10	0|0	5.5	1.8592	1.83222	0.5
ELMSAN1	ELMSAN1	AIMP1	AIMP1	1|10	0|0	5.5	1.8592	1.83222	0.5
ELMSAN1	ELMSAN1	IGHMBP2	IGHMBP2	1|10	0|0	5.5	1.8592	1.83222	0.5
ELMSAN1	ELMSAN1	ASCC2	ASCC2	2|5	0|0	3.5	1.83732	1.82025	1
ELMSAN1	ELMSAN1	DNAJB6	DNAJB6	2|5	0|0	3.5	1.83732	1.82025	1
ELMSAN1	ELMSAN1	H2AFV	H2AFV	2|5	0|0	3.5	1.83732	1.82025	1
ELMSAN1	ELMSAN1	H2AFY	H2AFY	2|5	0|0	3.5	1.83732	1.82025	1
ELMSAN1	ELMSAN1	QARS	QARS	2|16	0|1	9	1.82488	1.80151	0.98
ELMSAN1	ELMSAN1	LARS	LARS	0|14	0|0	7	1.82234	1.62625	0.5
ELMSAN1	ELMSAN1	TRIP12	TRIP12	0|14	0|0	7	1.82234	1.62625	0.5
ELMSAN1	ELMSAN1	BAIAP2L1	BAIAP2L1	0|14	0|0	7	1.82234	1.62625	0.5
ELMSAN1	ELMSAN1	FARSB	FARSB	0|14	0|0	7	1.82234	1.62625	0.5
ELMSAN1	ELMSAN1	RNF219	RNF219	0|14	0|0	7	1.82234	1.62625	0.5
ELMSAN1	ELMSAN1	PHF6	PHF6	0|14	0|0	7	1.82234	1.62625	0.5
ELMSAN1	ELMSAN1	PRRC2B	PRRC2B	0|14	0|0	7	1.82234	1.62625	0.5
ELMSAN1	ELMSAN1	TBL2	TBL2	5|24	0|3	14.5	1.80962	1.80946	0.99
ELMSAN1	ELMSAN1	CAPZA1	CAPZA1	3|11	0|1	7	1.8088	1.80452	1
ELMSAN1	ELMSAN1	PRPF6	PRPF6	1|9	0|0	5	1.80046	1.78205	0.5
ELMSAN1	ELMSAN1	YTHDF3	YTHDF3	1|9	0|0	5	1.80046	1.78205	0.5
ELMSAN1	ELMSAN1	YTHDF1	YTHDF1	1|9	0|0	5	1.80046	1.78205	0.5
ELMSAN1	ELMSAN1	PDS5A	PDS5A	1|9	0|0	5	1.80046	1.78205	0.5
ELMSAN1	ELMSAN1	KIF2C	KIF2C	1|9	0|0	5	1.80046	1.78205	0.5
ELMSAN1	ELMSAN1	TUBGCP2	TUBGCP2	1|9	0|0	5	1.80046	1.78205	0.5
ELMSAN1	ELMSAN1	SMARCE1	SMARCE1	1|9	0|0	5	1.80046	1.78205	0.5
ELMSAN1	ELMSAN1	EIF4E	EIF4E	1|9	0|0	5	1.80046	1.78205	0.5
ELMSAN1	ELMSAN1	HSD17B10	HSD17B10	9|27	0|5	18	1.79441	1.76799	0.99
ELMSAN1	ELMSAN1	DDX18	DDX18	7|25	0|4	16	1.78887	1.78002	0.99
ELMSAN1	ELMSAN1	EIF3A	EIF3A	17|83	2|9	50	1.78651	1.78599	0.97
ELMSAN1	ELMSAN1	SMARCA1	SMARCA1	2|15	0|1	8.5	1.78172	1.76438	0.98
ELMSAN1	ELMSAN1	RPS23	RPS23	8|20	0|4	14	1.77992	1.73226	0.99
ELMSAN1	ELMSAN1	RSL24D1	RSL24D1	2|4	0|0	3	1.77859	1.7516	1
ELMSAN1	ELMSAN1	PPAN	PPAN	2|4	0|0	3	1.77859	1.7516	1
ELMSAN1	ELMSAN1	POLR1C	POLR1C	2|4	0|0	3	1.77859	1.7516	1
ELMSAN1	ELMSAN1	MTDH	MTDH	7|46	0|6	26.5	1.77066	1.75257	0.92
ELMSAN1	ELMSAN1	LARP4B	LARP4B	3|10	0|1	6.5	1.76564	1.75767	1
ELMSAN1	ELMSAN1	RPS27	RPS27	3|10	0|1	6.5	1.76564	1.75767	1
ELMSAN1	ELMSAN1	ABCF2	ABCF2	15|52	0|10	33.5	1.76436	1.75035	0.97
ELMSAN1	ELMSAN1	LYAR	LYAR	8|41	0|6	24.5	1.76375	1.7622	0.96
ELMSAN1	ELMSAN1	GTF3C1	GTF3C1	0|13	0|0	6.5	1.7636	1.58972	0.5
ELMSAN1	ELMSAN1	DSG2	DSG2	0|13	0|0	6.5	1.7636	1.58972	0.5
ELMSAN1	ELMSAN1	CHD4	CHD4	0|13	0|0	6.5	1.7636	1.58972	0.5
ELMSAN1	ELMSAN1	DKC1	DKC1	0|13	0|0	6.5	1.7636	1.58972	0.5
ELMSAN1	ELMSAN1	RRP12	RRP12	0|13	0|0	6.5	1.7636	1.58972	0.5
ELMSAN1	ELMSAN1	MCM3	MCM3	0|13	0|0	6.5	1.7636	1.58972	0.5
ELMSAN1	ELMSAN1	MACF1	MACF1	0|13	0|0	6.5	1.7636	1.58972	0.5
ELMSAN1	ELMSAN1	CKAP4	CKAP4	5|33	0|4	19	1.7587	1.74265	0.96
ELMSAN1	ELMSAN1	GTPBP4	GTPBP4	7|45	0|6	26	1.75211	1.73642	0.92
ELMSAN1	ELMSAN1	SMC1A	SMC1A	2|25	0|2	13.5	1.74942	1.66492	0.94
ELMSAN1	ELMSAN1	GTF3C4	GTF3C4	1|8	0|0	4.5	1.74172	1.73042	0.5
ELMSAN1	ELMSAN1	TCEB3	TCEB3	1|8	0|0	4.5	1.74172	1.73042	0.5
ELMSAN1	ELMSAN1	CHD7	CHD7	1|8	0|0	4.5	1.74172	1.73042	0.5
ELMSAN1	ELMSAN1	POLR1B	POLR1B	1|8	0|0	4.5	1.74172	1.73042	0.5
ELMSAN1	ELMSAN1	DDX27	DDX27	1|8	0|0	4.5	1.74172	1.73042	0.5
ELMSAN1	ELMSAN1	BYSL	BYSL	1|8	0|0	4.5	1.74172	1.73042	0.5
ELMSAN1	ELMSAN1	PYCR2	PYCR2	1|8	0|0	4.5	1.74172	1.73042	0.5
ELMSAN1	ELMSAN1	LIMA1	LIMA1	1|8	0|0	4.5	1.74172	1.73042	0.5
ELMSAN1	ELMSAN1	CTNNB1	CTNNB1	1|8	0|0	4.5	1.74172	1.73042	0.5
ELMSAN1	ELMSAN1	GTPBP10	GTPBP10	1|8	0|0	4.5	1.74172	1.73042	0.5
ELMSAN1	ELMSAN1	DNAJA2	DNAJA2	2|3	0|0	2.5	1.71985	1.68014	1
ELMSAN1	ELMSAN1	MRPL55	MRPL55	2|3	0|0	2.5	1.71985	1.68014	1
ELMSAN1	ELMSAN1	NAA40	NAA40	2|3	0|0	2.5	1.71985	1.68014	1
ELMSAN1	ELMSAN1	CNOT8	CNOT8	2|3	0|0	2.5	1.71985	1.68014	1
ELMSAN1	ELMSAN1	BCAS2	BCAS2	2|3	0|0	2.5	1.71985	1.68014	1
ELMSAN1	ELMSAN1	DACH1	DACH1	2|3	0|0	2.5	1.71985	1.68014	1
ELMSAN1	ELMSAN1	RCC2	RCC2	5|31	0|4	18	1.71063	1.70015	0.96
ELMSAN1	ELMSAN1	DLAT	DLAT	10|42	1|5	26	1.70953	1.70812	0.99
ELMSAN1	ELMSAN1	SMC3	SMC3	0|33	0|2	16.5	1.7066	1.2826	0.5
ELMSAN1	ELMSAN1	CD3EAP	CD3EAP	0|12	0|0	6	1.70486	1.55233	0.5
ELMSAN1	ELMSAN1	RANBP2	RANBP2	0|12	0|0	6	1.70486	1.55233	0.5
ELMSAN1	ELMSAN1	AMOT	AMOT	0|12	0|0	6	1.70486	1.55233	0.5
ELMSAN1	ELMSAN1	RPS5	RPS5	13|20	2|2	16.5	1.70448	1.55215	1
ELMSAN1	ELMSAN1	PCBP2	PCBP2	3|19	0|2	11	1.7026	1.69362	0.98
ELMSAN1	ELMSAN1	RSL1D1	RSL1D1	4|14	0|2	9	1.68989	1.68287	0.99
ELMSAN1	ELMSAN1	TRIM26	TRIM26	1|7	0|0	4	1.68299	1.67721	0.5
ELMSAN1	ELMSAN1	MRPL3	MRPL3	1|7	0|0	4	1.68299	1.67721	0.5
ELMSAN1	ELMSAN1	IFRD2	IFRD2	1|7	0|0	4	1.68299	1.67721	0.5
ELMSAN1	ELMSAN1	DDX55	DDX55	1|7	0|0	4	1.68299	1.67721	0.5
ELMSAN1	ELMSAN1	RSBN1L	RSBN1L	1|7	0|0	4	1.68299	1.67721	0.5
ELMSAN1	ELMSAN1	LTV1	LTV1	1|7	0|0	4	1.68299	1.67721	0.5
ELMSAN1	ELMSAN1	CDC42BPA	CDC42BPA	1|7	0|0	4	1.68299	1.67721	0.5
ELMSAN1	ELMSAN1	PATZ1	PATZ1	1|7	0|0	4	1.68299	1.67721	0.5
ELMSAN1	ELMSAN1	RPS26	RPS26	1|7	0|0	4	1.68299	1.67721	0.5
ELMSAN1	ELMSAN1	RAE1	RAE1	1|7	0|0	4	1.68299	1.67721	0.5
ELMSAN1	ELMSAN1	MAGED1	MAGED1	1|7	0|0	4	1.68299	1.67721	0.5
ELMSAN1	ELMSAN1	RPL22L1	RPL22L1	1|7	0|0	4	1.68299	1.67721	0.5
ELMSAN1	ELMSAN1	DICER1	DICER1	1|7	0|0	4	1.68299	1.67721	0.5
ELMSAN1	ELMSAN1	CDC5L	CDC5L	5|50	0|6	27.5	1.67314	1.59716	0.71
ELMSAN1	ELMSAN1	STAU1	STAU1	8|36	0|6	22	1.67097	1.67086	0.96
ELMSAN1	ELMSAN1	GIGYF2	GIGYF2	5|29	0|4	17	1.66255	1.65657	0.96
ELMSAN1	ELMSAN1	HIST2H2BC	HIST2H2BC	2|2	0|0	2	1.66111	1.60551	1
ELMSAN1	ELMSAN1	LLPH	LLPH	2|2	0|0	2	1.66111	1.60551	1
ELMSAN1	ELMSAN1	NOC4L	NOC4L	2|2	0|0	2	1.66111	1.60551	1
ELMSAN1	ELMSAN1	ILF2	ILF2	18|35	2|6	26.5	1.65851	1.54928	1
ELMSAN1	ELMSAN1	SND1	SND1	25|76	3|11	50.5	1.65431	1.62413	0.99
ELMSAN1	ELMSAN1	FXR2	FXR2	12|42	2|4	27	1.65294	1.64137	1
ELMSAN1	ELMSAN1	EIF4B	EIF4B	2|12	0|1	7	1.65223	1.64798	0.98
ELMSAN1	ELMSAN1	RAI14	RAI14	0|11	0|0	5.5	1.64612	1.51402	0.5
ELMSAN1	ELMSAN1	EIF4E2	EIF4E2	0|11	0|0	5.5	1.64612	1.51402	0.5
ELMSAN1	ELMSAN1	MAP7D1	MAP7D1	0|11	0|0	5.5	1.64612	1.51402	0.5
ELMSAN1	ELMSAN1	PRC1	PRC1	0|11	0|0	5.5	1.64612	1.51402	0.5
ELMSAN1	ELMSAN1	DCP1A	DCP1A	0|11	0|0	5.5	1.64612	1.51402	0.5
ELMSAN1	ELMSAN1	STRAP	STRAP	8|27	1|3	17.5	1.64364	1.63103	1
ELMSAN1	ELMSAN1	IMMT	IMMT	0|21	0|1	10.5	1.64122	1.36822	0.5
ELMSAN1	ELMSAN1	LARP4	LARP4	5|18	0|3	11.5	1.6404	1.63398	0.99
ELMSAN1	ELMSAN1	DHX36	DHX36	1|26	0|2	13.5	1.62566	1.45298	0.5
ELMSAN1	ELMSAN1	IGF2BP3	IGF2BP3	1|16	0|1	8.5	1.62514	1.54924	0.5
ELMSAN1	ELMSAN1	ELMSAN1	ELMSAN1	1|6	0|0	3.5	1.62425	1.62225	0
ELMSAN1	ELMSAN1	TBL3	TBL3	1|6	0|0	3.5	1.62425	1.62225	0.5
ELMSAN1	ELMSAN1	MECP2	MECP2	1|6	0|0	3.5	1.62425	1.62225	0.5
ELMSAN1	ELMSAN1	HYPK	HYPK	1|6	0|0	3.5	1.62425	1.62225	0.5
ELMSAN1	ELMSAN1	NFXL1	NFXL1	1|6	0|0	3.5	1.62425	1.62225	0.5
ELMSAN1	ELMSAN1	GCN1L1	GCN1L1	1|6	0|0	3.5	1.62425	1.62225	0.5
ELMSAN1	ELMSAN1	HSPA14	HSPA14	1|6	0|0	3.5	1.62425	1.62225	0.5
ELMSAN1	ELMSAN1	C3orf17	C3orf17	1|6	0|0	3.5	1.62425	1.62225	0.5
ELMSAN1	ELMSAN1	ZNF768	ZNF768	1|6	0|0	3.5	1.62425	1.62225	0.5
ELMSAN1	ELMSAN1	MRPL40	MRPL40	1|6	0|0	3.5	1.62425	1.62225	0.5
ELMSAN1	ELMSAN1	DDX56	DDX56	1|6	0|0	3.5	1.62425	1.62225	0.5
ELMSAN1	ELMSAN1	KIF23	KIF23	1|6	0|0	3.5	1.62425	1.62225	0.5
ELMSAN1	ELMSAN1	DOCK7	DOCK7	1|6	0|0	3.5	1.62425	1.62225	0.5
ELMSAN1	ELMSAN1	EBNA1BP2	EBNA1BP2	5|17	0|3	11	1.61219	1.60287	0.99
ELMSAN1	ELMSAN1	ADAR	ADAR	9|38	0|7	23.5	1.61035	1.60921	0.94
ELMSAN1	ELMSAN1	GNL2	GNL2	6|32	0|5	19	1.60836	1.60592	0.94
ELMSAN1	ELMSAN1	PDHA1	PDHA1	7|20	1|2	13.5	1.60822	1.58238	1
ELMSAN1	ELMSAN1	PRKDC	PRKDC	7|89	1|9	48	1.6063	1.46583	0.51
ELMSAN1	ELMSAN1	MRPS27	MRPS27	4|14	1|0	9	1.60429	1.59763	1
ELMSAN1	ELMSAN1	EIF2B1	EIF2B1	2|1	0|0	1.5	1.60237	1.52724	0.5
ELMSAN1	ELMSAN1	DDX23	DDX23	2|1	0|0	1.5	1.60237	1.52724	0.5
ELMSAN1	ELMSAN1	MRPS17	MRPS17	2|1	0|0	1.5	1.60237	1.52724	0.5
ELMSAN1	ELMSAN1	MAP4	MAP4	6|44	1|4	25	1.6012	1.57421	0.93
ELMSAN1	ELMSAN1	PBRM1	PBRM1	0|20	0|1	10	1.59806	1.34484	0.5
ELMSAN1	ELMSAN1	TOP2A	TOP2A	1|35	0|3	18	1.5978	1.34877	0.5
ELMSAN1	ELMSAN1	KNOP1	KNOP1	3|6	0|1	4.5	1.59299	1.55624	1
ELMSAN1	ELMSAN1	RPS10P5	RPS10P5	6|14	1|1	10	1.58804	1.5439	1
ELMSAN1	ELMSAN1	NOC2L	NOC2L	0|10	0|0	5	1.58738	1.47471	0.5
ELMSAN1	ELMSAN1	SMARCC2	SMARCC2	0|10	0|0	5	1.58738	1.47471	0.5
ELMSAN1	ELMSAN1	KIFC1	KIFC1	0|10	0|0	5	1.58738	1.47471	0.5
ELMSAN1	ELMSAN1	LSM14B	LSM14B	0|10	0|0	5	1.58738	1.47471	0.5
ELMSAN1	ELMSAN1	RBM4	RBM4	0|10	0|0	5	1.58738	1.47471	0.5
ELMSAN1	ELMSAN1	SMN1	SMN1	0|10	0|0	5	1.58738	1.47471	0.5
ELMSAN1	ELMSAN1	SPATS2	SPATS2	0|10	0|0	5	1.58738	1.47471	0.5
ELMSAN1	ELMSAN1	DARS	DARS	4|20	0|3	12	1.56629	1.56573	0.97
ELMSAN1	ELMSAN1	PQBP1	PQBP1	1|5	0|0	3	1.56551	1.56536	0.5
ELMSAN1	ELMSAN1	MRPL23	MRPL23	1|5	0|0	3	1.56551	1.56536	0.5
ELMSAN1	ELMSAN1	MPG	MPG	1|5	0|0	3	1.56551	1.56536	0.5
ELMSAN1	ELMSAN1	PAN3	PAN3	1|5	0|0	3	1.56551	1.56536	0.5
ELMSAN1	ELMSAN1	SNRPE	SNRPE	1|5	0|0	3	1.56551	1.56536	0.5
ELMSAN1	ELMSAN1	MAGT1	MAGT1	1|5	0|0	3	1.56551	1.56536	0.5
ELMSAN1	ELMSAN1	C12orf43	C12orf43	1|5	0|0	3	1.56551	1.56536	0.5
ELMSAN1	ELMSAN1	MAGED2	MAGED2	1|5	0|0	3	1.56551	1.56536	0.5
ELMSAN1	ELMSAN1	PAK1IP1	PAK1IP1	1|5	0|0	3	1.56551	1.56536	0.5
ELMSAN1	ELMSAN1	CLPB	CLPB	1|5	0|0	3	1.56551	1.56536	0.5
ELMSAN1	ELMSAN1	SPATS2L	SPATS2L	1|5	0|0	3	1.56551	1.56536	0.5
ELMSAN1	ELMSAN1	CSNK2A3	CSNK2A3	1|5	0|0	3	1.56551	1.56536	0.5
ELMSAN1	ELMSAN1	IRS4	IRS4	4|39	0|5	21.5	1.56113	1.50098	0.75
ELMSAN1	ELMSAN1	GPATCH4	GPATCH4	6|20	0|4	13	1.55744	1.54622	0.98
ELMSAN1	ELMSAN1	EIF3J	EIF3J	4|10	0|2	7	1.55343	1.52606	0.99
ELMSAN1	ELMSAN1	ZNF593	ZNF593	3|5	0|1	4	1.54983	1.50166	1
ELMSAN1	ELMSAN1	NAA15	NAA15	3|24	0|3	13.5	1.54859	1.52207	0.93
ELMSAN1	ELMSAN1	DPY30	DPY30	2|0	0|0	1	1.54363	1.44474	0.5
ELMSAN1	ELMSAN1	HIST1H1E	HIST1H1E	2|0	0|0	1	1.54363	1.44474	0.5
ELMSAN1	ELMSAN1	HIST1H1C	HIST1H1C	2|0	0|0	1	1.54363	1.44474	0.5
ELMSAN1	ELMSAN1	NCOA5	NCOA5	2|0	0|0	1	1.54363	1.44474	0.5
ELMSAN1	ELMSAN1	EEF1E1	EEF1E1	2|0	0|0	1	1.54363	1.44474	0.5
ELMSAN1	ELMSAN1	FOCAD	FOCAD	2|0	0|0	1	1.54363	1.44474	0.5
ELMSAN1	ELMSAN1	C10orf120	C10orf120	2|0	0|0	1	1.54363	1.44474	0.5
ELMSAN1	ELMSAN1	LSM5	LSM5	2|0	0|0	1	1.54363	1.44474	0.5
ELMSAN1	ELMSAN1	CLUH	CLUH	1|14	0|1	7.5	1.53882	1.48469	0.5
ELMSAN1	ELMSAN1	DHX30	DHX30	23|124	2|19	73.5	1.53261	1.52874	0.51
ELMSAN1	ELMSAN1	ARID2	ARID2	0|9	0|0	4.5	1.52865	1.43433	0.5
ELMSAN1	ELMSAN1	MYO1D	MYO1D	0|9	0|0	4.5	1.52865	1.43433	0.5
ELMSAN1	ELMSAN1	CTTN	CTTN	0|9	0|0	4.5	1.52865	1.43433	0.5
ELMSAN1	ELMSAN1	LRRFIP2	LRRFIP2	0|9	0|0	4.5	1.52865	1.43433	0.5
ELMSAN1	ELMSAN1	SPEN	SPEN	0|9	0|0	4.5	1.52865	1.43433	0.5
ELMSAN1	ELMSAN1	NUSAP1	NUSAP1	0|9	0|0	4.5	1.52865	1.43433	0.5
ELMSAN1	ELMSAN1	BLM	BLM	0|9	0|0	4.5	1.52865	1.43433	0.5
ELMSAN1	ELMSAN1	PYCR1	PYCR1	0|9	0|0	4.5	1.52865	1.43433	0.5
ELMSAN1	ELMSAN1	SAMD4B	SAMD4B	0|9	0|0	4.5	1.52865	1.43433	0.5
ELMSAN1	ELMSAN1	HELZ	HELZ	0|9	0|0	4.5	1.52865	1.43433	0.5
ELMSAN1	ELMSAN1	RPAP3	RPAP3	0|9	0|0	4.5	1.52865	1.43433	0.5
ELMSAN1	ELMSAN1	FAM98A	FAM98A	7|14	0|4	10.5	1.52445	1.45893	0.99
ELMSAN1	ELMSAN1	PWP1	PWP1	2|9	0|1	5.5	1.52274	1.5227	0.98
ELMSAN1	ELMSAN1	EIF3CL	EIF3CL	13|42	0|10	27.5	1.51896	1.50122	0.9
ELMSAN1	ELMSAN1	RRBP1	RRBP1	0|18	0|1	9	1.51173	1.29682	0.5
ELMSAN1	ELMSAN1	HADHA	HADHA	4|18	0|3	11	1.50988	1.50981	0.97
ELMSAN1	ELMSAN1	NHP2	NHP2	1|4	0|0	2.5	1.50677	1.50632	0.5
ELMSAN1	ELMSAN1	POLR2C	POLR2C	1|4	0|0	2.5	1.50677	1.50632	0.5
ELMSAN1	ELMSAN1	PRPF31	PRPF31	1|4	0|0	2.5	1.50677	1.50632	0.5
ELMSAN1	ELMSAN1	NMNAT1	NMNAT1	1|4	0|0	2.5	1.50677	1.50632	0.5
ELMSAN1	ELMSAN1	NUP155	NUP155	1|4	0|0	2.5	1.50677	1.50632	0.5
ELMSAN1	ELMSAN1	IPO5	IPO5	1|4	0|0	2.5	1.50677	1.50632	0.5
ELMSAN1	ELMSAN1	MYH11	MYH11	1|4	0|0	2.5	1.50677	1.50632	0.5
ELMSAN1	ELMSAN1	CNOT7	CNOT7	1|4	0|0	2.5	1.50677	1.50632	0.5
ELMSAN1	ELMSAN1	RFC5	RFC5	1|4	0|0	2.5	1.50677	1.50632	0.5
ELMSAN1	ELMSAN1	RFC3	RFC3	1|4	0|0	2.5	1.50677	1.50632	0.5
ELMSAN1	ELMSAN1	NOP14	NOP14	1|13	0|1	7	1.49566	1.45135	0.5
ELMSAN1	ELMSAN1	ZNF598	ZNF598	3|22	0|3	12.5	1.49218	1.47451	0.93
ELMSAN1	ELMSAN1	CAPZB	CAPZB	2|8	0|1	5	1.47958	1.47859	0.98
ELMSAN1	ELMSAN1	KIF18B	KIF18B	2|8	0|1	5	1.47958	1.47859	0.98
ELMSAN1	ELMSAN1	MYL6	MYL6	2|8	0|1	5	1.47958	1.47859	0.98
ELMSAN1	ELMSAN1	RPL36A	RPL36A	4|10	1|0	7	1.47474	1.44876	1
ELMSAN1	ELMSAN1	YLPM1	YLPM1	0|8	0|0	4	1.46991	1.39277	0.5
ELMSAN1	ELMSAN1	TMEM214	TMEM214	0|8	0|0	4	1.46991	1.39277	0.5
ELMSAN1	ELMSAN1	SDF2L1	SDF2L1	0|8	0|0	4	1.46991	1.39277	0.5
ELMSAN1	ELMSAN1	DNAJC21	DNAJC21	0|8	0|0	4	1.46991	1.39277	0.5
ELMSAN1	ELMSAN1	MYO1C	MYO1C	0|8	0|0	4	1.46991	1.39277	0.5
ELMSAN1	ELMSAN1	RIF1	RIF1	0|8	0|0	4	1.46991	1.39277	0.5
ELMSAN1	ELMSAN1	SLIT2	SLIT2	0|8	0|0	4	1.46991	1.39277	0.5
ELMSAN1	ELMSAN1	EPB41	EPB41	0|8	0|0	4	1.46991	1.39277	0.5
ELMSAN1	ELMSAN1	CENPF	CENPF	0|8	0|0	4	1.46991	1.39277	0.5
ELMSAN1	ELMSAN1	STOML2	STOML2	0|8	0|0	4	1.46991	1.39277	0.5
ELMSAN1	ELMSAN1	GTPBP6	GTPBP6	0|8	0|0	4	1.46991	1.39277	0.5
ELMSAN1	ELMSAN1	TFB1M	TFB1M	0|8	0|0	4	1.46991	1.39277	0.5
ELMSAN1	ELMSAN1	BTF3L4	BTF3L4	0|8	0|0	4	1.46991	1.39277	0.5
ELMSAN1	ELMSAN1	RPL30	RPL30	7|14	1|2	10.5	1.46921	1.40606	1
ELMSAN1	ELMSAN1	TXLNG	TXLNG	0|17	0|1	8.5	1.46857	1.27213	0.5
ELMSAN1	ELMSAN1	PELP1	PELP1	3|21	0|3	12	1.46398	1.45015	0.93
ELMSAN1	ELMSAN1	MYH9	MYH9	13|165	1|22	89	1.45856	1.31481	0.5
ELMSAN1	ELMSAN1	RUVBL1	RUVBL1	4|16	0|3	10	1.45347	1.45175	0.97
ELMSAN1	ELMSAN1	ABCE1	ABCE1	1|12	0|1	6.5	1.4525	1.41721	0.5
ELMSAN1	ELMSAN1	PDCD11	PDCD11	1|3	0|0	2	1.44803	1.44487	0.5
ELMSAN1	ELMSAN1	DLD	DLD	1|3	0|0	2	1.44803	1.44487	0.5
ELMSAN1	ELMSAN1	UTP18	UTP18	1|3	0|0	2	1.44803	1.44487	0.5
ELMSAN1	ELMSAN1	PPP1CB	PPP1CB	1|3	0|0	2	1.44803	1.44487	0.5
ELMSAN1	ELMSAN1	POLR2B	POLR2B	1|3	0|0	2	1.44803	1.44487	0.5
ELMSAN1	ELMSAN1	POLR2H	POLR2H	1|3	0|0	2	1.44803	1.44487	0.5
ELMSAN1	ELMSAN1	DIS3	DIS3	1|3	0|0	2	1.44803	1.44487	0.5
ELMSAN1	ELMSAN1	IGHG3	IGHG3	1|3	0|0	2	1.44803	1.44487	0.5
ELMSAN1	ELMSAN1	AKAP8	AKAP8	1|3	0|0	2	1.44803	1.44487	0.5
ELMSAN1	ELMSAN1	RCN2	RCN2	1|3	0|0	2	1.44803	1.44487	0.5
ELMSAN1	ELMSAN1	TOE1	TOE1	1|3	0|0	2	1.44803	1.44487	0.5
ELMSAN1	ELMSAN1	PNO1	PNO1	1|3	0|0	2	1.44803	1.44487	0.5
ELMSAN1	ELMSAN1	NDUFA4	NDUFA4	1|3	0|0	2	1.44803	1.44487	0.5
ELMSAN1	ELMSAN1	PHF10	PHF10	1|3	0|0	2	1.44803	1.44487	0.5
ELMSAN1	ELMSAN1	HDGFRP2	HDGFRP2	1|3	0|0	2	1.44803	1.44487	0.5
ELMSAN1	ELMSAN1	ACTN4	ACTN4	1|3	0|0	2	1.44803	1.44487	0.5
ELMSAN1	ELMSAN1	FKBP8	FKBP8	1|3	0|0	2	1.44803	1.44487	0.5
ELMSAN1	ELMSAN1	WDR6	WDR6	1|3	0|0	2	1.44803	1.44487	0.5
ELMSAN1	ELMSAN1	MRFAP1	MRFAP1	1|3	0|0	2	1.44803	1.44487	0.5
ELMSAN1	ELMSAN1	SEH1L	SEH1L	1|3	0|0	2	1.44803	1.44487	0.5
ELMSAN1	ELMSAN1	SSRP1	SSRP1	5|20	0|4	12.5	1.4462	1.44424	0.96
ELMSAN1	ELMSAN1	SERBP1	SERBP1	29|101	3|19	65	1.43869	1.42618	0.59
ELMSAN1	ELMSAN1	G3BP1	G3BP1	22|58	1|15	40	1.43724	1.39244	0.82
ELMSAN1	ELMSAN1	USP10	USP10	9|36	0|8	22.5	1.43062	1.42807	0.84
ELMSAN1	ELMSAN1	FIP1L1	FIP1L1	0|7	0|0	3.5	1.41117	1.34994	0.5
ELMSAN1	ELMSAN1	MGST3	MGST3	0|7	0|0	3.5	1.41117	1.34994	0.5
ELMSAN1	ELMSAN1	ZNF629	ZNF629	0|7	0|0	3.5	1.41117	1.34994	0.5
ELMSAN1	ELMSAN1	HELLS	HELLS	0|7	0|0	3.5	1.41117	1.34994	0.5
ELMSAN1	ELMSAN1	EIF2A	EIF2A	0|7	0|0	3.5	1.41117	1.34994	0.5
ELMSAN1	ELMSAN1	POLR1E	POLR1E	0|7	0|0	3.5	1.41117	1.34994	0.5
ELMSAN1	ELMSAN1	BAZ1B	BAZ1B	0|7	0|0	3.5	1.41117	1.34994	0.5
ELMSAN1	ELMSAN1	MIA3	MIA3	0|7	0|0	3.5	1.41117	1.34994	0.5
ELMSAN1	ELMSAN1	NUP153	NUP153	0|7	0|0	3.5	1.41117	1.34994	0.5
ELMSAN1	ELMSAN1	DPM1	DPM1	0|7	0|0	3.5	1.41117	1.34994	0.5
ELMSAN1	ELMSAN1	DDX41	DDX41	0|7	0|0	3.5	1.41117	1.34994	0.5
ELMSAN1	ELMSAN1	DDX47	DDX47	0|7	0|0	3.5	1.41117	1.34994	0.5
ELMSAN1	ELMSAN1	RIOK1	RIOK1	0|7	0|0	3.5	1.41117	1.34994	0.5
ELMSAN1	ELMSAN1	ACOT9	ACOT9	0|7	0|0	3.5	1.41117	1.34994	0.5
ELMSAN1	ELMSAN1	GATAD2A	GATAD2A	0|7	0|0	3.5	1.41117	1.34994	0.5
ELMSAN1	ELMSAN1	ZC3H4	ZC3H4	0|7	0|0	3.5	1.41117	1.34994	0.5
ELMSAN1	ELMSAN1	VRK2	VRK2	0|7	0|0	3.5	1.41117	1.34994	0.5
ELMSAN1	ELMSAN1	ZC3H11A	ZC3H11A	0|7	0|0	3.5	1.41117	1.34994	0.5
ELMSAN1	ELMSAN1	MYO5A	MYO5A	0|7	0|0	3.5	1.41117	1.34994	0.5
ELMSAN1	ELMSAN1	HERC5	HERC5	0|7	0|0	3.5	1.41117	1.34994	0.5
ELMSAN1	ELMSAN1	CKAP2	CKAP2	0|7	0|0	3.5	1.41117	1.34994	0.5
ELMSAN1	ELMSAN1	TRIP4	TRIP4	0|7	0|0	3.5	1.41117	1.34994	0.5
ELMSAN1	ELMSAN1	ACTL6A	ACTL6A	0|7	0|0	3.5	1.41117	1.34994	0.5
ELMSAN1	ELMSAN1	DNAJA1	DNAJA1	5|18	0|4	11.5	1.39813	1.39266	0.96
ELMSAN1	ELMSAN1	EIF3C	EIF3C	2|6	0|1	4	1.39326	1.38616	0.98
ELMSAN1	ELMSAN1	NCBP1	NCBP1	1|2	0|0	1.5	1.38929	1.38069	0.5
ELMSAN1	ELMSAN1	DHX8	DHX8	1|2	0|0	1.5	1.38929	1.38069	0.5
ELMSAN1	ELMSAN1	NUP93	NUP93	1|2	0|0	1.5	1.38929	1.38069	0.5
ELMSAN1	ELMSAN1	CUL1	CUL1	1|2	0|0	1.5	1.38929	1.38069	0.5
ELMSAN1	ELMSAN1	KDM1A	KDM1A	1|2	0|0	1.5	1.38929	1.38069	0.5
ELMSAN1	ELMSAN1	CAMK2B	CAMK2B	1|2	0|0	1.5	1.38929	1.38069	0.5
ELMSAN1	ELMSAN1	EXOSC3	EXOSC3	1|2	0|0	1.5	1.38929	1.38069	0.5
ELMSAN1	ELMSAN1	EXOSC5	EXOSC5	1|2	0|0	1.5	1.38929	1.38069	0.5
ELMSAN1	ELMSAN1	H1F0	H1F0	1|2	0|0	1.5	1.38929	1.38069	0.5
ELMSAN1	ELMSAN1	GNAS	GNAS	1|2	0|0	1.5	1.38929	1.38069	0.5
ELMSAN1	ELMSAN1	SDCBP	SDCBP	1|2	0|0	1.5	1.38929	1.38069	0.5
ELMSAN1	ELMSAN1	SNRPC	SNRPC	1|2	0|0	1.5	1.38929	1.38069	0.5
ELMSAN1	ELMSAN1	TIMM23B	TIMM23B	1|2	0|0	1.5	1.38929	1.38069	0.5
ELMSAN1	ELMSAN1	TRPC1	TRPC1	1|2	0|0	1.5	1.38929	1.38069	0.5
ELMSAN1	ELMSAN1	YY1	YY1	1|2	0|0	1.5	1.38929	1.38069	0.5
ELMSAN1	ELMSAN1	AIMP2	AIMP2	1|2	0|0	1.5	1.38929	1.38069	0.5
ELMSAN1	ELMSAN1	C11orf48	C11orf48	1|2	0|0	1.5	1.38929	1.38069	0.5
ELMSAN1	ELMSAN1	PUM2	PUM2	1|2	0|0	1.5	1.38929	1.38069	0.5
ELMSAN1	ELMSAN1	C12orf29	C12orf29	1|2	0|0	1.5	1.38929	1.38069	0.5
ELMSAN1	ELMSAN1	SSR3	SSR3	1|2	0|0	1.5	1.38929	1.38069	0.5
ELMSAN1	ELMSAN1	SSR4	SSR4	1|2	0|0	1.5	1.38929	1.38069	0.5
ELMSAN1	ELMSAN1	KPNA1	KPNA1	1|2	0|0	1.5	1.38929	1.38069	0.5
ELMSAN1	ELMSAN1	GORASP1	GORASP1	1|2	0|0	1.5	1.38929	1.38069	0.5
ELMSAN1	ELMSAN1	PBDC1	PBDC1	1|2	0|0	1.5	1.38929	1.38069	0.5
ELMSAN1	ELMSAN1	MICU1	MICU1	1|2	0|0	1.5	1.38929	1.38069	0.5
ELMSAN1	ELMSAN1	NGDN	NGDN	1|2	0|0	1.5	1.38929	1.38069	0.5
ELMSAN1	ELMSAN1	KIF2A	KIF2A	2|14	0|2	8	1.37415	1.36458	0.94
ELMSAN1	ELMSAN1	PABPC4	PABPC4	20|61	2|13	40.5	1.369	1.34537	0.8
ELMSAN1	ELMSAN1	SLC25A3	SLC25A3	1|10	0|1	5.5	1.36617	1.34635	0.5
ELMSAN1	ELMSAN1	EXOSC7	EXOSC7	1|10	0|1	5.5	1.36617	1.34635	0.5
ELMSAN1	ELMSAN1	SRRT	SRRT	1|10	0|1	5.5	1.36617	1.34635	0.5
ELMSAN1	ELMSAN1	POP1	POP1	1|10	0|1	5.5	1.36617	1.34635	0.5
ELMSAN1	ELMSAN1	YBX3	YBX3	4|21	0|4	12.5	1.359	1.35768	0.91
ELMSAN1	ELMSAN1	RPL26	RPL26	13|19	3|2	16	1.35721	1.22667	1
ELMSAN1	ELMSAN1	TERF2IP	TERF2IP	0|6	0|0	3	1.35243	1.3057	0.5
ELMSAN1	ELMSAN1	NFX1	NFX1	0|6	0|0	3	1.35243	1.3057	0.5
ELMSAN1	ELMSAN1	TTC13	TTC13	0|6	0|0	3	1.35243	1.3057	0.5
ELMSAN1	ELMSAN1	DNAJC10	DNAJC10	0|6	0|0	3	1.35243	1.3057	0.5
ELMSAN1	ELMSAN1	CDC20	CDC20	0|6	0|0	3	1.35243	1.3057	0.5
ELMSAN1	ELMSAN1	ATP5C1	ATP5C1	0|6	0|0	3	1.35243	1.3057	0.5
ELMSAN1	ELMSAN1	TARBP2	TARBP2	0|6	0|0	3	1.35243	1.3057	0.5
ELMSAN1	ELMSAN1	SRPK2	SRPK2	0|6	0|0	3	1.35243	1.3057	0.5
ELMSAN1	ELMSAN1	DNAJC2	DNAJC2	0|6	0|0	3	1.35243	1.3057	0.5
ELMSAN1	ELMSAN1	ACSL3	ACSL3	0|6	0|0	3	1.35243	1.3057	0.5
ELMSAN1	ELMSAN1	DUSP12	DUSP12	0|6	0|0	3	1.35243	1.3057	0.5
ELMSAN1	ELMSAN1	CDC27	CDC27	0|6	0|0	3	1.35243	1.3057	0.5
ELMSAN1	ELMSAN1	WBP11	WBP11	0|6	0|0	3	1.35243	1.3057	0.5
ELMSAN1	ELMSAN1	PDS5B	PDS5B	0|6	0|0	3	1.35243	1.3057	0.5
ELMSAN1	ELMSAN1	BAZ2A	BAZ2A	0|6	0|0	3	1.35243	1.3057	0.5
ELMSAN1	ELMSAN1	TSPYL1	TSPYL1	0|6	0|0	3	1.35243	1.3057	0.5
ELMSAN1	ELMSAN1	ESYT2	ESYT2	0|6	0|0	3	1.35243	1.3057	0.5
ELMSAN1	ELMSAN1	CENPU	CENPU	0|6	0|0	3	1.35243	1.3057	0.5
ELMSAN1	ELMSAN1	DENR	DENR	0|6	0|0	3	1.35243	1.3057	0.5
ELMSAN1	ELMSAN1	IK	IK	0|6	0|0	3	1.35243	1.3057	0.5
ELMSAN1	ELMSAN1	EDC3	EDC3	0|6	0|0	3	1.35243	1.3057	0.5
ELMSAN1	ELMSAN1	RRP1	RRP1	0|6	0|0	3	1.35243	1.3057	0.5
ELMSAN1	ELMSAN1	MTPAP	MTPAP	0|6	0|0	3	1.35243	1.3057	0.5
ELMSAN1	ELMSAN1	C19orf43	C19orf43	0|6	0|0	3	1.35243	1.3057	0.5
ELMSAN1	ELMSAN1	FLII	FLII	0|6	0|0	3	1.35243	1.3057	0.5
ELMSAN1	ELMSAN1	FKBP3	FKBP3	0|6	0|0	3	1.35243	1.3057	0.5
ELMSAN1	ELMSAN1	NMT2	NMT2	0|6	0|0	3	1.35243	1.3057	0.5
ELMSAN1	ELMSAN1	MTA1	MTA1	0|6	0|0	3	1.35243	1.3057	0.5
ELMSAN1	ELMSAN1	ZFC3H1	ZFC3H1	0|6	0|0	3	1.35243	1.3057	0.5
ELMSAN1	ELMSAN1	G3BP2	G3BP2	6|28	0|6	17	1.35076	1.35076	0.84
ELMSAN1	ELMSAN1	RRP15	RRP15	2|5	0|1	3.5	1.3501	1.33755	0.98
ELMSAN1	ELMSAN1	CLTC	CLTC	7|17	1|3	12	1.34699	1.31031	1
ELMSAN1	ELMSAN1	IGF2BP2	IGF2BP2	2|13	0|2	7.5	1.34004	1.33393	0.94
ELMSAN1	ELMSAN1	HCFC1	HCFC1	0|14	0|1	7	1.33908	1.19499	0.5
ELMSAN1	ELMSAN1	ARHGEF2	ARHGEF2	0|14	0|1	7	1.33908	1.19499	0.5
ELMSAN1	ELMSAN1	NCBP2	NCBP2	1|1	0|0	1	1.33055	1.31338	0
ELMSAN1	ELMSAN1	ATAD1	ATAD1	1|1	0|0	1	1.33055	1.31338	0
ELMSAN1	ELMSAN1	GANAB	GANAB	1|1	0|0	1	1.33055	1.31338	0
ELMSAN1	ELMSAN1	ECT2	ECT2	1|1	0|0	1	1.33055	1.31338	0
ELMSAN1	ELMSAN1	WDR77	WDR77	1|1	0|0	1	1.33055	1.31338	0
ELMSAN1	ELMSAN1	DCAF7	DCAF7	1|1	0|0	1	1.33055	1.31338	0
ELMSAN1	ELMSAN1	AATF	AATF	1|1	0|0	1	1.33055	1.31338	0
ELMSAN1	ELMSAN1	ANKLE2	ANKLE2	1|1	0|0	1	1.33055	1.31338	0
ELMSAN1	ELMSAN1	MRPS6	MRPS6	1|1	0|0	1	1.33055	1.31338	0
ELMSAN1	ELMSAN1	B3GALT6	B3GALT6	1|1	0|0	1	1.33055	1.31338	0
ELMSAN1	ELMSAN1	POLR1D	POLR1D	1|1	0|0	1	1.33055	1.31338	0
ELMSAN1	ELMSAN1	WDR48	WDR48	1|1	0|0	1	1.33055	1.31338	0
ELMSAN1	ELMSAN1	DDB1	DDB1	1|1	0|0	1	1.33055	1.31338	0
ELMSAN1	ELMSAN1	GEMIN2	GEMIN2	1|1	0|0	1	1.33055	1.31338	0
ELMSAN1	ELMSAN1	NOMO2	NOMO2	1|1	0|0	1	1.33055	1.31338	0
ELMSAN1	ELMSAN1	BCKDK	BCKDK	1|1	0|0	1	1.33055	1.31338	0
ELMSAN1	ELMSAN1	CDK1	CDK1	1|1	0|0	1	1.33055	1.31338	0
ELMSAN1	ELMSAN1	HLTF	HLTF	1|1	0|0	1	1.33055	1.31338	0
ELMSAN1	ELMSAN1	DGCR8	DGCR8	1|1	0|0	1	1.33055	1.31338	0
ELMSAN1	ELMSAN1	CXorf57	CXorf57	1|1	0|0	1	1.33055	1.31338	0
ELMSAN1	ELMSAN1	EXOC7	EXOC7	1|1	0|0	1	1.33055	1.31338	0
ELMSAN1	ELMSAN1	URB1	URB1	1|1	0|0	1	1.33055	1.31338	0
ELMSAN1	ELMSAN1	CENPQ	CENPQ	1|1	0|0	1	1.33055	1.31338	0
ELMSAN1	ELMSAN1	RPL7L1	RPL7L1	1|1	0|0	1	1.33055	1.31338	0
ELMSAN1	ELMSAN1	KEAP1	KEAP1	1|1	0|0	1	1.33055	1.31338	0
ELMSAN1	ELMSAN1	LANCL1	LANCL1	1|1	0|0	1	1.33055	1.31338	0
ELMSAN1	ELMSAN1	KPNA4	KPNA4	1|1	0|0	1	1.33055	1.31338	0
ELMSAN1	ELMSAN1	ZKSCAN8	ZKSCAN8	1|1	0|0	1	1.33055	1.31338	0
ELMSAN1	ELMSAN1	NHP2L1	NHP2L1	1|1	0|0	1	1.33055	1.31338	0
ELMSAN1	ELMSAN1	EIF4A2	EIF4A2	5|17	1|2	11	1.3243	1.31664	0.99
ELMSAN1	ELMSAN1	PTRH2	PTRH2	1|9	0|1	5	1.32301	1.30948	0.5
ELMSAN1	ELMSAN1	PDAP1	PDAP1	1|9	0|1	5	1.32301	1.30948	0.5
ELMSAN1	ELMSAN1	PTPLAD1	PTPLAD1	1|9	0|1	5	1.32301	1.30948	0.5
ELMSAN1	ELMSAN1	NOB1	NOB1	1|9	0|1	5	1.32301	1.30948	0.5
ELMSAN1	ELMSAN1	WDR5	WDR5	1|9	0|1	5	1.32301	1.30948	0.5
ELMSAN1	ELMSAN1	SF3B1	SF3B1	7|26	2|2	16.5	1.32274	1.31798	1
ELMSAN1	ELMSAN1	NUDT21	NUDT21	4|5	1|0	4.5	1.31281	1.23774	1
ELMSAN1	ELMSAN1	RPL32	RPL32	4|21	1|2	12.5	1.30976	1.30849	0.97
ELMSAN1	ELMSAN1	UFL1	UFL1	2|4	0|1	3	1.30693	1.2871	0.98
ELMSAN1	ELMSAN1	GTF3C3	GTF3C3	0|5	0|0	2.5	1.29369	1.25991	0.5
ELMSAN1	ELMSAN1	GADD45GIP1	GADD45GIP1	0|5	0|0	2.5	1.29369	1.25991	0.5
ELMSAN1	ELMSAN1	GTPBP1	GTPBP1	0|5	0|0	2.5	1.29369	1.25991	0.5
ELMSAN1	ELMSAN1	SMNDC1	SMNDC1	0|5	0|0	2.5	1.29369	1.25991	0.5
ELMSAN1	ELMSAN1	EXOSC1	EXOSC1	0|5	0|0	2.5	1.29369	1.25991	0.5
ELMSAN1	ELMSAN1	WIBG	WIBG	0|5	0|0	2.5	1.29369	1.25991	0.5
ELMSAN1	ELMSAN1	MBNL1	MBNL1	0|5	0|0	2.5	1.29369	1.25991	0.5
ELMSAN1	ELMSAN1	TRIM25	TRIM25	0|5	0|0	2.5	1.29369	1.25991	0.5
ELMSAN1	ELMSAN1	DDX28	DDX28	0|5	0|0	2.5	1.29369	1.25991	0.5
ELMSAN1	ELMSAN1	EIF4G3	EIF4G3	0|5	0|0	2.5	1.29369	1.25991	0.5
ELMSAN1	ELMSAN1	MRPL11	MRPL11	0|5	0|0	2.5	1.29369	1.25991	0.5
ELMSAN1	ELMSAN1	SACS	SACS	0|5	0|0	2.5	1.29369	1.25991	0.5
ELMSAN1	ELMSAN1	SIN3A	SIN3A	0|5	0|0	2.5	1.29369	1.25991	0.5
ELMSAN1	ELMSAN1	OSBPL8	OSBPL8	0|5	0|0	2.5	1.29369	1.25991	0.5
ELMSAN1	ELMSAN1	EIF2D	EIF2D	0|5	0|0	2.5	1.29369	1.25991	0.5
ELMSAN1	ELMSAN1	RNF40	RNF40	0|5	0|0	2.5	1.29369	1.25991	0.5
ELMSAN1	ELMSAN1	TTC37	TTC37	0|5	0|0	2.5	1.29369	1.25991	0.5
ELMSAN1	ELMSAN1	ASH2L	ASH2L	0|5	0|0	2.5	1.29369	1.25991	0.5
ELMSAN1	ELMSAN1	SLC27A4	SLC27A4	0|5	0|0	2.5	1.29369	1.25991	0.5
ELMSAN1	ELMSAN1	TIAL1	TIAL1	0|5	0|0	2.5	1.29369	1.25991	0.5
ELMSAN1	ELMSAN1	ADCK3	ADCK3	0|5	0|0	2.5	1.29369	1.25991	0.5
ELMSAN1	ELMSAN1	PPIL2	PPIL2	0|5	0|0	2.5	1.29369	1.25991	0.5
ELMSAN1	ELMSAN1	LUC7L3	LUC7L3	0|5	0|0	2.5	1.29369	1.25991	0.5
ELMSAN1	ELMSAN1	PWP2	PWP2	0|5	0|0	2.5	1.29369	1.25991	0.5
ELMSAN1	ELMSAN1	UFM1	UFM1	0|5	0|0	2.5	1.29369	1.25991	0.5
ELMSAN1	ELMSAN1	DHX16	DHX16	0|5	0|0	2.5	1.29369	1.25991	0.5
ELMSAN1	ELMSAN1	HNRNPLL	HNRNPLL	0|5	0|0	2.5	1.29369	1.25991	0.5
ELMSAN1	ELMSAN1	FAF2	FAF2	0|5	0|0	2.5	1.29369	1.25991	0.5
ELMSAN1	ELMSAN1	SART1	SART1	0|5	0|0	2.5	1.29369	1.25991	0.5
ELMSAN1	ELMSAN1	RDX	RDX	0|5	0|0	2.5	1.29369	1.25991	0.5
ELMSAN1	ELMSAN1	CNP	CNP	0|5	0|0	2.5	1.29369	1.25991	0.5
ELMSAN1	ELMSAN1	SUPT5H	SUPT5H	0|5	0|0	2.5	1.29369	1.25991	0.5
ELMSAN1	ELMSAN1	CTCF	CTCF	0|5	0|0	2.5	1.29369	1.25991	0.5
ELMSAN1	ELMSAN1	ZNF512	ZNF512	0|5	0|0	2.5	1.29369	1.25991	0.5
ELMSAN1	ELMSAN1	OTUD4	OTUD4	0|5	0|0	2.5	1.29369	1.25991	0.5
ELMSAN1	ELMSAN1	NAA35	NAA35	0|5	0|0	2.5	1.29369	1.25991	0.5
ELMSAN1	ELMSAN1	KRR1	KRR1	0|5	0|0	2.5	1.29369	1.25991	0.5
ELMSAN1	ELMSAN1	BPTF	BPTF	0|5	0|0	2.5	1.29369	1.25991	0.5
ELMSAN1	ELMSAN1	BCCIP	BCCIP	0|5	0|0	2.5	1.29369	1.25991	0.5
ELMSAN1	ELMSAN1	SARS2	SARS2	0|5	0|0	2.5	1.29369	1.25991	0.5
ELMSAN1	ELMSAN1	NOSIP	NOSIP	0|5	0|0	2.5	1.29369	1.25991	0.5
ELMSAN1	ELMSAN1	PPP1R8	PPP1R8	0|5	0|0	2.5	1.29369	1.25991	0.5
ELMSAN1	ELMSAN1	HLA-C	HLA-C	0|5	0|0	2.5	1.29369	1.25991	0.5
ELMSAN1	ELMSAN1	WDR3	WDR3	0|5	0|0	2.5	1.29369	1.25991	0.5
ELMSAN1	ELMSAN1	WDR36	WDR36	0|5	0|0	2.5	1.29369	1.25991	0.5
ELMSAN1	ELMSAN1	FLNB	FLNB	0|5	0|0	2.5	1.29369	1.25991	0.5
ELMSAN1	ELMSAN1	DNTTIP1	DNTTIP1	0|5	0|0	2.5	1.29369	1.25991	0.5
ELMSAN1	ELMSAN1	CNOT4	CNOT4	0|5	0|0	2.5	1.29369	1.25991	0.5
ELMSAN1	ELMSAN1	CNOT11	CNOT11	0|5	0|0	2.5	1.29369	1.25991	0.5
ELMSAN1	ELMSAN1	SUZ12	SUZ12	0|5	0|0	2.5	1.29369	1.25991	0.5
ELMSAN1	ELMSAN1	ZC3H7B	ZC3H7B	0|5	0|0	2.5	1.29369	1.25991	0.5
ELMSAN1	ELMSAN1	TRRAP	TRRAP	0|5	0|0	2.5	1.29369	1.25991	0.5
ELMSAN1	ELMSAN1	LIG3	LIG3	0|5	0|0	2.5	1.29369	1.25991	0.5
ELMSAN1	ELMSAN1	HAX1	HAX1	0|5	0|0	2.5	1.29369	1.25991	0.5
ELMSAN1	ELMSAN1	ZNF326	ZNF326	0|5	0|0	2.5	1.29369	1.25991	0.5
ELMSAN1	ELMSAN1	MYH10	MYH10	3|80	1|9	41.5	1.28705	1.03334	0.5
ELMSAN1	ELMSAN1	EIF3F	EIF3F	8|25	1|5	16.5	1.28328	1.26836	0.95
ELMSAN1	ELMSAN1	DDX6	DDX6	12|30	1|8	21	1.2815	1.24115	0.92
ELMSAN1	ELMSAN1	HNRNPUL1	HNRNPUL1	5|23	1|3	14	1.28097	1.28097	0.95
ELMSAN1	ELMSAN1	EIF2AK2	EIF2AK2	1|8	0|1	4.5	1.27985	1.27154	0.5
ELMSAN1	ELMSAN1	TMA16	TMA16	1|8	0|1	4.5	1.27985	1.27154	0.5
ELMSAN1	ELMSAN1	EIF6	EIF6	5|13	0|4	9	1.27794	1.25448	0.96
ELMSAN1	ELMSAN1	ZC3H15	ZC3H15	2|19	0|3	10.5	1.27706	1.24713	0.8
ELMSAN1	ELMSAN1	NOP9	NOP9	1|0	0|0	0.5	1.27182	1.24243	0
ELMSAN1	ELMSAN1	CYP2U1	CYP2U1	1|0	0|0	0.5	1.27182	1.24243	0
ELMSAN1	ELMSAN1	FRRS1	FRRS1	1|0	0|0	0.5	1.27182	1.24243	0
ELMSAN1	ELMSAN1	EEA1	EEA1	1|0	0|0	0.5	1.27182	1.24243	0
ELMSAN1	ELMSAN1	PPP1R9A	PPP1R9A	1|0	0|0	0.5	1.27182	1.24243	0
ELMSAN1	ELMSAN1	CUL7	CUL7	1|0	0|0	0.5	1.27182	1.24243	0
ELMSAN1	ELMSAN1	SEC16A	SEC16A	1|0	0|0	0.5	1.27182	1.24243	0
ELMSAN1	ELMSAN1	COL1A2	COL1A2	1|0	0|0	0.5	1.27182	1.24243	0
ELMSAN1	ELMSAN1	FAT1	FAT1	1|0	0|0	0.5	1.27182	1.24243	0
ELMSAN1	ELMSAN1	POLR2L	POLR2L	1|0	0|0	0.5	1.27182	1.24243	0
ELMSAN1	ELMSAN1	POLR2I	POLR2I	1|0	0|0	0.5	1.27182	1.24243	0
ELMSAN1	ELMSAN1	TMEM62	TMEM62	1|0	0|0	0.5	1.27182	1.24243	0
ELMSAN1	ELMSAN1	EMILIN1	EMILIN1	1|0	0|0	0.5	1.27182	1.24243	0
ELMSAN1	ELMSAN1	LTN1	LTN1	1|0	0|0	0.5	1.27182	1.24243	0
ELMSAN1	ELMSAN1	DCTPP1	DCTPP1	1|0	0|0	0.5	1.27182	1.24243	0
ELMSAN1	ELMSAN1	TMEM200B	TMEM200B	1|0	0|0	0.5	1.27182	1.24243	0
ELMSAN1	ELMSAN1	ZNF91	ZNF91	1|0	0|0	0.5	1.27182	1.24243	0
ELMSAN1	ELMSAN1	TIMM8B	TIMM8B	1|0	0|0	0.5	1.27182	1.24243	0
ELMSAN1	ELMSAN1	NDUFA8	NDUFA8	1|0	0|0	0.5	1.27182	1.24243	0
ELMSAN1	ELMSAN1	SLC44A2	SLC44A2	1|0	0|0	0.5	1.27182	1.24243	0
ELMSAN1	ELMSAN1	HAUS6	HAUS6	1|0	0|0	0.5	1.27182	1.24243	0
ELMSAN1	ELMSAN1	ROBO4	ROBO4	1|0	0|0	0.5	1.27182	1.24243	0
ELMSAN1	ELMSAN1	CSE1L	CSE1L	1|0	0|0	0.5	1.27182	1.24243	0
ELMSAN1	ELMSAN1	MEN1	MEN1	1|0	0|0	0.5	1.27182	1.24243	0
ELMSAN1	ELMSAN1	NF1	NF1	1|0	0|0	0.5	1.27182	1.24243	0
ELMSAN1	ELMSAN1	TECTA	TECTA	1|0	0|0	0.5	1.27182	1.24243	0
ELMSAN1	ELMSAN1	RAI1	RAI1	1|0	0|0	0.5	1.27182	1.24243	0
ELMSAN1	ELMSAN1	CENPA	CENPA	1|0	0|0	0.5	1.27182	1.24243	0
ELMSAN1	ELMSAN1	TMEM131	TMEM131	1|0	0|0	0.5	1.27182	1.24243	0
ELMSAN1	ELMSAN1	GNB4	GNB4	1|0	0|0	0.5	1.27182	1.24243	0
ELMSAN1	ELMSAN1	GNB3	GNB3	1|0	0|0	0.5	1.27182	1.24243	0
ELMSAN1	ELMSAN1	HHLA1	HHLA1	1|0	0|0	0.5	1.27182	1.24243	0
ELMSAN1	ELMSAN1	TRAM1	TRAM1	1|0	0|0	0.5	1.27182	1.24243	0
ELMSAN1	ELMSAN1	SYT16	SYT16	1|0	0|0	0.5	1.27182	1.24243	0
ELMSAN1	ELMSAN1	MRPS26	MRPS26	1|0	0|0	0.5	1.27182	1.24243	0
ELMSAN1	ELMSAN1	MRPS25	MRPS25	1|0	0|0	0.5	1.27182	1.24243	0
ELMSAN1	ELMSAN1	TRIM58	TRIM58	1|0	0|0	0.5	1.27182	1.24243	0
ELMSAN1	ELMSAN1	NAF1	NAF1	1|0	0|0	0.5	1.27182	1.24243	0
ELMSAN1	ELMSAN1	PGAM4	PGAM4	1|0	0|0	0.5	1.27182	1.24243	0
ELMSAN1	ELMSAN1	NLRP4	NLRP4	1|0	0|0	0.5	1.27182	1.24243	0
ELMSAN1	ELMSAN1	ATP6V0C	ATP6V0C	1|0	0|0	0.5	1.27182	1.24243	0
ELMSAN1	ELMSAN1	PRPSAP1	PRPSAP1	1|0	0|0	0.5	1.27182	1.24243	0
ELMSAN1	ELMSAN1	PRPSAP2	PRPSAP2	1|0	0|0	0.5	1.27182	1.24243	0
ELMSAN1	ELMSAN1	ISG20L2	ISG20L2	1|0	0|0	0.5	1.27182	1.24243	0
ELMSAN1	ELMSAN1	HERC1	HERC1	1|0	0|0	0.5	1.27182	1.24243	0
ELMSAN1	ELMSAN1	INSM1	INSM1	1|0	0|0	0.5	1.27182	1.24243	0
ELMSAN1	ELMSAN1	USP9X	USP9X	1|0	0|0	0.5	1.27182	1.24243	0
ELMSAN1	ELMSAN1	PON2	PON2	1|0	0|0	0.5	1.27182	1.24243	0
ELMSAN1	ELMSAN1	RYR3	RYR3	1|0	0|0	0.5	1.27182	1.24243	0
ELMSAN1	ELMSAN1	DNM3	DNM3	1|0	0|0	0.5	1.27182	1.24243	0
ELMSAN1	ELMSAN1	ORC2	ORC2	1|0	0|0	0.5	1.27182	1.24243	0
ELMSAN1	ELMSAN1	TFAM	TFAM	2|11	0|2	6.5	1.27181	1.27041	0.94
ELMSAN1	ELMSAN1	GAR1	GAR1	2|3	0|1	2.5	1.26377	1.2346	0.98
ELMSAN1	ELMSAN1	SNRNP40	SNRNP40	2|3	0|1	2.5	1.26377	1.2346	0.98
ELMSAN1	ELMSAN1	ERP44	ERP44	2|3	0|1	2.5	1.26377	1.2346	0.98
ELMSAN1	ELMSAN1	FUBP3	FUBP3	0|20	0|2	10	1.2631	1.06296	0.5
ELMSAN1	ELMSAN1	RFC2	RFC2	3|6	0|2	4.5	1.2591	1.23005	0.98
ELMSAN1	ELMSAN1	RPS19	RPS19	16|31	4|4	23.5	1.25831	1.17749	1
ELMSAN1	ELMSAN1	ATAD3A	ATAD3A	2|18	0|3	10	1.24885	1.22426	0.8
ELMSAN1	ELMSAN1	RPL36	RPL36	8|15	1|4	11.5	1.24513	1.18011	0.99
ELMSAN1	ELMSAN1	MARS	MARS	1|7	0|1	4	1.23669	1.23244	0.5
ELMSAN1	ELMSAN1	ANAPC7	ANAPC7	0|4	0|0	2	1.23495	1.2124	0.5
ELMSAN1	ELMSAN1	CCAR1	CCAR1	0|4	0|0	2	1.23495	1.2124	0.5
ELMSAN1	ELMSAN1	RRP7A	RRP7A	0|4	0|0	2	1.23495	1.2124	0.5
ELMSAN1	ELMSAN1	COIL	COIL	0|4	0|0	2	1.23495	1.2124	0.5
ELMSAN1	ELMSAN1	LRWD1	LRWD1	0|4	0|0	2	1.23495	1.2124	0.5
ELMSAN1	ELMSAN1	PDK3	PDK3	0|4	0|0	2	1.23495	1.2124	0.5
ELMSAN1	ELMSAN1	NSA2	NSA2	0|4	0|0	2	1.23495	1.2124	0.5
ELMSAN1	ELMSAN1	IFRD1	IFRD1	0|4	0|0	2	1.23495	1.2124	0.5
ELMSAN1	ELMSAN1	BMS1	BMS1	0|4	0|0	2	1.23495	1.2124	0.5
ELMSAN1	ELMSAN1	L1RE1	L1RE1	0|4	0|0	2	1.23495	1.2124	0.5
ELMSAN1	ELMSAN1	CDK5RAP1	CDK5RAP1	0|4	0|0	2	1.23495	1.2124	0.5
ELMSAN1	ELMSAN1	DDX10	DDX10	0|4	0|0	2	1.23495	1.2124	0.5
ELMSAN1	ELMSAN1	SKP1	SKP1	0|4	0|0	2	1.23495	1.2124	0.5
ELMSAN1	ELMSAN1	PACSIN3	PACSIN3	0|4	0|0	2	1.23495	1.2124	0.5
ELMSAN1	ELMSAN1	FAM195B	FAM195B	0|4	0|0	2	1.23495	1.2124	0.5
ELMSAN1	ELMSAN1	TWISTNB	TWISTNB	0|4	0|0	2	1.23495	1.2124	0.5
ELMSAN1	ELMSAN1	PAIP2	PAIP2	0|4	0|0	2	1.23495	1.2124	0.5
ELMSAN1	ELMSAN1	TP53	TP53	0|4	0|0	2	1.23495	1.2124	0.5
ELMSAN1	ELMSAN1	CLPX	CLPX	0|4	0|0	2	1.23495	1.2124	0.5
ELMSAN1	ELMSAN1	MSI2	MSI2	0|4	0|0	2	1.23495	1.2124	0.5
ELMSAN1	ELMSAN1	HLA-A	HLA-A	0|4	0|0	2	1.23495	1.2124	0.5
ELMSAN1	ELMSAN1	ESPL1	ESPL1	0|4	0|0	2	1.23495	1.2124	0.5
ELMSAN1	ELMSAN1	MYO18A	MYO18A	0|4	0|0	2	1.23495	1.2124	0.5
ELMSAN1	ELMSAN1	WDR11	WDR11	0|4	0|0	2	1.23495	1.2124	0.5
ELMSAN1	ELMSAN1	NEDD1	NEDD1	0|4	0|0	2	1.23495	1.2124	0.5
ELMSAN1	ELMSAN1	OGT	OGT	0|4	0|0	2	1.23495	1.2124	0.5
ELMSAN1	ELMSAN1	CDH2	CDH2	0|4	0|0	2	1.23495	1.2124	0.5
ELMSAN1	ELMSAN1	SUPT6H	SUPT6H	0|4	0|0	2	1.23495	1.2124	0.5
ELMSAN1	ELMSAN1	ANO2	ANO2	0|4	0|0	2	1.23495	1.2124	0.5
ELMSAN1	ELMSAN1	CALD1	CALD1	0|4	0|0	2	1.23495	1.2124	0.5
ELMSAN1	ELMSAN1	RBM33	RBM33	0|4	0|0	2	1.23495	1.2124	0.5
ELMSAN1	ELMSAN1	RPP30	RPP30	0|4	0|0	2	1.23495	1.2124	0.5
ELMSAN1	ELMSAN1	PAWR	PAWR	0|4	0|0	2	1.23495	1.2124	0.5
ELMSAN1	ELMSAN1	RBM25	RBM25	0|4	0|0	2	1.23495	1.2124	0.5
ELMSAN1	ELMSAN1	GNAI3	GNAI3	0|4	0|0	2	1.23495	1.2124	0.5
ELMSAN1	ELMSAN1	MRPS35	MRPS35	0|4	0|0	2	1.23495	1.2124	0.5
ELMSAN1	ELMSAN1	PABPN1	PABPN1	0|4	0|0	2	1.23495	1.2124	0.5
ELMSAN1	ELMSAN1	DAZAP1	DAZAP1	0|4	0|0	2	1.23495	1.2124	0.5
ELMSAN1	ELMSAN1	SMARCD1	SMARCD1	0|4	0|0	2	1.23495	1.2124	0.5
ELMSAN1	ELMSAN1	ZC3H8	ZC3H8	0|4	0|0	2	1.23495	1.2124	0.5
ELMSAN1	ELMSAN1	RBM17	RBM17	0|4	0|0	2	1.23495	1.2124	0.5
ELMSAN1	ELMSAN1	ERAL1	ERAL1	0|4	0|0	2	1.23495	1.2124	0.5
ELMSAN1	ELMSAN1	SLC25A11	SLC25A11	0|4	0|0	2	1.23495	1.2124	0.5
ELMSAN1	ELMSAN1	PML	PML	0|4	0|0	2	1.23495	1.2124	0.5
ELMSAN1	ELMSAN1	FAM207A	FAM207A	0|4	0|0	2	1.23495	1.2124	0.5
ELMSAN1	ELMSAN1	ABCF3	ABCF3	0|4	0|0	2	1.23495	1.2124	0.5
ELMSAN1	ELMSAN1	RPP25L	RPP25L	0|4	0|0	2	1.23495	1.2124	0.5
ELMSAN1	ELMSAN1	HERC2	HERC2	0|4	0|0	2	1.23495	1.2124	0.5
ELMSAN1	ELMSAN1	MAP4K4	MAP4K4	0|4	0|0	2	1.23495	1.2124	0.5
ELMSAN1	ELMSAN1	SON	SON	0|4	0|0	2	1.23495	1.2124	0.5
ELMSAN1	ELMSAN1	EED	EED	0|4	0|0	2	1.23495	1.2124	0.5
ELMSAN1	ELMSAN1	ZNF281	ZNF281	0|4	0|0	2	1.23495	1.2124	0.5
ELMSAN1	ELMSAN1	AGPS	AGPS	0|4	0|0	2	1.23495	1.2124	0.5
ELMSAN1	ELMSAN1	SSBP1	SSBP1	0|4	0|0	2	1.23495	1.2124	0.5
ELMSAN1	ELMSAN1	NOM1	NOM1	0|4	0|0	2	1.23495	1.2124	0.5
ELMSAN1	ELMSAN1	TCF25	TCF25	0|4	0|0	2	1.23495	1.2124	0.5
ELMSAN1	ELMSAN1	FAU	FAU	3|7	1|0	5	1.22771	1.2073	1
ELMSAN1	ELMSAN1	EIF2S2	EIF2S2	3|22	1|2	12.5	1.22572	1.21121	0.9
ELMSAN1	ELMSAN1	RPL15	RPL15	18|24	3|7	21	1.22378	1.07561	1
ELMSAN1	ELMSAN1	TSR1	TSR1	3|20	0|4	11.5	1.22373	1.21486	0.78
ELMSAN1	ELMSAN1	TRIM28	TRIM28	7|33	1|6	20	1.21668	1.21664	0.75
ELMSAN1	ELMSAN1	EIF3D	EIF3D	8|30	2|4	19	1.2127	1.20846	0.97
ELMSAN1	ELMSAN1	SRBD1	SRBD1	0|11	0|1	5.5	1.2096	1.11252	0.5
ELMSAN1	ELMSAN1	DDX1	DDX1	14|55	3|9	34.5	1.2014	1.19833	0.71
ELMSAN1	ELMSAN1	RPL18A	RPL18A	9|30	1|7	19.5	1.20016	1.18976	0.82
ELMSAN1	ELMSAN1	TCOF1	TCOF1	1|28	0|4	14.5	1.19355	1.05305	0.5
ELMSAN1	ELMSAN1	NTPCR	NTPCR	1|6	0|1	3.5	1.19352	1.19205	0.5
ELMSAN1	ELMSAN1	SF3A3	SF3A3	1|6	0|1	3.5	1.19352	1.19205	0.5
ELMSAN1	ELMSAN1	LSM12	LSM12	1|6	0|1	3.5	1.19352	1.19205	0.5
ELMSAN1	ELMSAN1	SLC25A31	SLC25A31	1|6	0|1	3.5	1.19352	1.19205	0.5
ELMSAN1	ELMSAN1	ACTB	ACTB	12|24	2|6	18	1.1834	1.11852	0.98
ELMSAN1	ELMSAN1	MRPL24	MRPL24	2|1	0|1	1.5	1.17745	1.12224	0.48
ELMSAN1	ELMSAN1	NELFE	NELFE	0|3	0|0	1.5	1.17622	1.16294	0.5
ELMSAN1	ELMSAN1	TMEM57	TMEM57	0|3	0|0	1.5	1.17622	1.16294	0.5
ELMSAN1	ELMSAN1	TPX2	TPX2	0|3	0|0	1.5	1.17622	1.16294	0.5
ELMSAN1	ELMSAN1	NTHL1	NTHL1	0|3	0|0	1.5	1.17622	1.16294	0.5
ELMSAN1	ELMSAN1	PISD	PISD	0|3	0|0	1.5	1.17622	1.16294	0.5
ELMSAN1	ELMSAN1	UTP20	UTP20	0|3	0|0	1.5	1.17622	1.16294	0.5
ELMSAN1	ELMSAN1	MIOS	MIOS	0|3	0|0	1.5	1.17622	1.16294	0.5
ELMSAN1	ELMSAN1	ZC3H18	ZC3H18	0|3	0|0	1.5	1.17622	1.16294	0.5
ELMSAN1	ELMSAN1	RBBP5	RBBP5	0|3	0|0	1.5	1.17622	1.16294	0.5
ELMSAN1	ELMSAN1	CHAF1B	CHAF1B	0|3	0|0	1.5	1.17622	1.16294	0.5
ELMSAN1	ELMSAN1	KIF4A	KIF4A	0|3	0|0	1.5	1.17622	1.16294	0.5
ELMSAN1	ELMSAN1	THOC2	THOC2	0|3	0|0	1.5	1.17622	1.16294	0.5
ELMSAN1	ELMSAN1	NLE1	NLE1	0|3	0|0	1.5	1.17622	1.16294	0.5
ELMSAN1	ELMSAN1	NUP107	NUP107	0|3	0|0	1.5	1.17622	1.16294	0.5
ELMSAN1	ELMSAN1	TPM3	TPM3	0|3	0|0	1.5	1.17622	1.16294	0.5
ELMSAN1	ELMSAN1	ETF1	ETF1	0|3	0|0	1.5	1.17622	1.16294	0.5
ELMSAN1	ELMSAN1	BBX	BBX	0|3	0|0	1.5	1.17622	1.16294	0.5
ELMSAN1	ELMSAN1	BCKDHA	BCKDHA	0|3	0|0	1.5	1.17622	1.16294	0.5
ELMSAN1	ELMSAN1	PLK1	PLK1	0|3	0|0	1.5	1.17622	1.16294	0.5
ELMSAN1	ELMSAN1	BRD2	BRD2	0|3	0|0	1.5	1.17622	1.16294	0.5
ELMSAN1	ELMSAN1	KAT7	KAT7	0|3	0|0	1.5	1.17622	1.16294	0.5
ELMSAN1	ELMSAN1	RPRD1A	RPRD1A	0|3	0|0	1.5	1.17622	1.16294	0.5
ELMSAN1	ELMSAN1	NIP7	NIP7	0|3	0|0	1.5	1.17622	1.16294	0.5
ELMSAN1	ELMSAN1	TDRD3	TDRD3	0|3	0|0	1.5	1.17622	1.16294	0.5
ELMSAN1	ELMSAN1	SMARCB1	SMARCB1	0|3	0|0	1.5	1.17622	1.16294	0.5
ELMSAN1	ELMSAN1	RDH11	RDH11	0|3	0|0	1.5	1.17622	1.16294	0.5
ELMSAN1	ELMSAN1	RSBN1	RSBN1	0|3	0|0	1.5	1.17622	1.16294	0.5
ELMSAN1	ELMSAN1	PPP2CA	PPP2CA	0|3	0|0	1.5	1.17622	1.16294	0.5
ELMSAN1	ELMSAN1	POLR2A	POLR2A	0|3	0|0	1.5	1.17622	1.16294	0.5
ELMSAN1	ELMSAN1	AGO2	AGO2	0|3	0|0	1.5	1.17622	1.16294	0.5
ELMSAN1	ELMSAN1	KIF20B	KIF20B	0|3	0|0	1.5	1.17622	1.16294	0.5
ELMSAN1	ELMSAN1	RPS19BP1	RPS19BP1	0|3	0|0	1.5	1.17622	1.16294	0.5
ELMSAN1	ELMSAN1	METTL13	METTL13	0|3	0|0	1.5	1.17622	1.16294	0.5
ELMSAN1	ELMSAN1	CAMK2D	CAMK2D	0|3	0|0	1.5	1.17622	1.16294	0.5
ELMSAN1	ELMSAN1	MCAT	MCAT	0|3	0|0	1.5	1.17622	1.16294	0.5
ELMSAN1	ELMSAN1	ZNF638	ZNF638	0|3	0|0	1.5	1.17622	1.16294	0.5
ELMSAN1	ELMSAN1	LRRC41	LRRC41	0|3	0|0	1.5	1.17622	1.16294	0.5
ELMSAN1	ELMSAN1	EXOG	EXOG	0|3	0|0	1.5	1.17622	1.16294	0.5
ELMSAN1	ELMSAN1	CDKAL1	CDKAL1	0|3	0|0	1.5	1.17622	1.16294	0.5
ELMSAN1	ELMSAN1	PEO1	PEO1	0|3	0|0	1.5	1.17622	1.16294	0.5
ELMSAN1	ELMSAN1	NSMCE4A	NSMCE4A	0|3	0|0	1.5	1.17622	1.16294	0.5
ELMSAN1	ELMSAN1	FAM195A	FAM195A	0|3	0|0	1.5	1.17622	1.16294	0.5
ELMSAN1	ELMSAN1	ZNF574	ZNF574	0|3	0|0	1.5	1.17622	1.16294	0.5
ELMSAN1	ELMSAN1	MOGS	MOGS	0|3	0|0	1.5	1.17622	1.16294	0.5
ELMSAN1	ELMSAN1	PTCD3	PTCD3	0|3	0|0	1.5	1.17622	1.16294	0.5
ELMSAN1	ELMSAN1	ZC3HAV1L	ZC3HAV1L	0|3	0|0	1.5	1.17622	1.16294	0.5
ELMSAN1	ELMSAN1	EIF5	EIF5	0|3	0|0	1.5	1.17622	1.16294	0.5
ELMSAN1	ELMSAN1	RPP40	RPP40	0|3	0|0	1.5	1.17622	1.16294	0.5
ELMSAN1	ELMSAN1	PLOD1	PLOD1	0|3	0|0	1.5	1.17622	1.16294	0.5
ELMSAN1	ELMSAN1	DGCR14	DGCR14	0|3	0|0	1.5	1.17622	1.16294	0.5
ELMSAN1	ELMSAN1	JPH1	JPH1	0|3	0|0	1.5	1.17622	1.16294	0.5
ELMSAN1	ELMSAN1	ZNF689	ZNF689	0|3	0|0	1.5	1.17622	1.16294	0.5
ELMSAN1	ELMSAN1	NCAPD3	NCAPD3	0|3	0|0	1.5	1.17622	1.16294	0.5
ELMSAN1	ELMSAN1	PPP1R10	PPP1R10	0|3	0|0	1.5	1.17622	1.16294	0.5
ELMSAN1	ELMSAN1	SMC5	SMC5	0|3	0|0	1.5	1.17622	1.16294	0.5
ELMSAN1	ELMSAN1	RUXGL	RUXGL	0|3	0|0	1.5	1.17622	1.16294	0.5
ELMSAN1	ELMSAN1	WBSCR16	WBSCR16	0|3	0|0	1.5	1.17622	1.16294	0.5
ELMSAN1	ELMSAN1	SCAF1	SCAF1	0|3	0|0	1.5	1.17622	1.16294	0.5
ELMSAN1	ELMSAN1	SCAF8	SCAF8	0|3	0|0	1.5	1.17622	1.16294	0.5
ELMSAN1	ELMSAN1	DDRGK1	DDRGK1	0|3	0|0	1.5	1.17622	1.16294	0.5
ELMSAN1	ELMSAN1	EXOC4	EXOC4	0|3	0|0	1.5	1.17622	1.16294	0.5
ELMSAN1	ELMSAN1	BRI3BP	BRI3BP	0|3	0|0	1.5	1.17622	1.16294	0.5
ELMSAN1	ELMSAN1	DDX39A	DDX39A	0|3	0|0	1.5	1.17622	1.16294	0.5
ELMSAN1	ELMSAN1	CENPE	CENPE	0|3	0|0	1.5	1.17622	1.16294	0.5
ELMSAN1	ELMSAN1	PLEKHA5	PLEKHA5	0|3	0|0	1.5	1.17622	1.16294	0.5
ELMSAN1	ELMSAN1	NSD1	NSD1	0|3	0|0	1.5	1.17622	1.16294	0.5
ELMSAN1	ELMSAN1	TIMMDC1	TIMMDC1	0|3	0|0	1.5	1.17622	1.16294	0.5
ELMSAN1	ELMSAN1	ZNF346	ZNF346	0|3	0|0	1.5	1.17622	1.16294	0.5
ELMSAN1	ELMSAN1	HN1L	HN1L	0|3	0|0	1.5	1.17622	1.16294	0.5
ELMSAN1	ELMSAN1	ZNF512B	ZNF512B	0|3	0|0	1.5	1.17622	1.16294	0.5
ELMSAN1	ELMSAN1	PARS2	PARS2	0|3	0|0	1.5	1.17622	1.16294	0.5
ELMSAN1	ELMSAN1	VRK1	VRK1	0|3	0|0	1.5	1.17622	1.16294	0.5
ELMSAN1	ELMSAN1	USP39	USP39	0|3	0|0	1.5	1.17622	1.16294	0.5
ELMSAN1	ELMSAN1	SUPT7L	SUPT7L	0|3	0|0	1.5	1.17622	1.16294	0.5
ELMSAN1	ELMSAN1	PHF8	PHF8	0|3	0|0	1.5	1.17622	1.16294	0.5
ELMSAN1	ELMSAN1	RPP38	RPP38	0|3	0|0	1.5	1.17622	1.16294	0.5
ELMSAN1	ELMSAN1	PPIH	PPIH	0|3	0|0	1.5	1.17622	1.16294	0.5
ELMSAN1	ELMSAN1	GATAD2B	GATAD2B	0|3	0|0	1.5	1.17622	1.16294	0.5
ELMSAN1	ELMSAN1	CSNK2A2	CSNK2A2	0|3	0|0	1.5	1.17622	1.16294	0.5
ELMSAN1	ELMSAN1	C1orf131	C1orf131	0|3	0|0	1.5	1.17622	1.16294	0.5
ELMSAN1	ELMSAN1	SRP19	SRP19	0|3	0|0	1.5	1.17622	1.16294	0.5
ELMSAN1	ELMSAN1	GNAI2	GNAI2	0|3	0|0	1.5	1.17622	1.16294	0.5
ELMSAN1	ELMSAN1	MRPS31	MRPS31	0|3	0|0	1.5	1.17622	1.16294	0.5
ELMSAN1	ELMSAN1	CIRH1A	CIRH1A	0|3	0|0	1.5	1.17622	1.16294	0.5
ELMSAN1	ELMSAN1	PRR11	PRR11	0|3	0|0	1.5	1.17622	1.16294	0.5
ELMSAN1	ELMSAN1	MBD3	MBD3	0|3	0|0	1.5	1.17622	1.16294	0.5
ELMSAN1	ELMSAN1	SUPV3L1	SUPV3L1	0|3	0|0	1.5	1.17622	1.16294	0.5
ELMSAN1	ELMSAN1	SLC25A10	SLC25A10	0|3	0|0	1.5	1.17622	1.16294	0.5
ELMSAN1	ELMSAN1	SPTY2D1	SPTY2D1	0|3	0|0	1.5	1.17622	1.16294	0.5
ELMSAN1	ELMSAN1	NOA1	NOA1	0|3	0|0	1.5	1.17622	1.16294	0.5
ELMSAN1	ELMSAN1	KIF22	KIF22	0|3	0|0	1.5	1.17622	1.16294	0.5
ELMSAN1	ELMSAN1	SNX27	SNX27	0|3	0|0	1.5	1.17622	1.16294	0.5
ELMSAN1	ELMSAN1	FECH	FECH	0|3	0|0	1.5	1.17622	1.16294	0.5
ELMSAN1	ELMSAN1	ZBTB10	ZBTB10	0|3	0|0	1.5	1.17622	1.16294	0.5
ELMSAN1	ELMSAN1	INTS3	INTS3	0|3	0|0	1.5	1.17622	1.16294	0.5
ELMSAN1	ELMSAN1	TOPBP1	TOPBP1	0|3	0|0	1.5	1.17622	1.16294	0.5
ELMSAN1	ELMSAN1	PRPF4B	PRPF4B	0|3	0|0	1.5	1.17622	1.16294	0.5
ELMSAN1	ELMSAN1	MARK3	MARK3	0|3	0|0	1.5	1.17622	1.16294	0.5
ELMSAN1	ELMSAN1	ICT1	ICT1	0|3	0|0	1.5	1.17622	1.16294	0.5
ELMSAN1	ELMSAN1	ORC3	ORC3	0|3	0|0	1.5	1.17622	1.16294	0.5
ELMSAN1	ELMSAN1	STT3B	STT3B	0|3	0|0	1.5	1.17622	1.16294	0.5
ELMSAN1	ELMSAN1	SNX9	SNX9	0|3	0|0	1.5	1.17622	1.16294	0.5
ELMSAN1	ELMSAN1	SEC22B	SEC22B	0|3	0|0	1.5	1.17622	1.16294	0.5
ELMSAN1	ELMSAN1	WIZ	WIZ	0|3	0|0	1.5	1.17622	1.16294	0.5
ELMSAN1	ELMSAN1	UTP3	UTP3	0|3	0|0	1.5	1.17622	1.16294	0.5
ELMSAN1	ELMSAN1	CIT	CIT	0|3	0|0	1.5	1.17622	1.16294	0.5
ELMSAN1	ELMSAN1	CACYBP	CACYBP	0|3	0|0	1.5	1.17622	1.16294	0.5
ELMSAN1	ELMSAN1	DAP	DAP	0|3	0|0	1.5	1.17622	1.16294	0.5
ELMSAN1	ELMSAN1	LONP1	LONP1	0|3	0|0	1.5	1.17622	1.16294	0.5
ELMSAN1	ELMSAN1	SLC25A1	SLC25A1	0|3	0|0	1.5	1.17622	1.16294	0.5
ELMSAN1	ELMSAN1	LUZP1	LUZP1	0|3	0|0	1.5	1.17622	1.16294	0.5
ELMSAN1	ELMSAN1	KPNA2	KPNA2	6|13	1|3	9.5	1.17202	1.13311	0.99
ELMSAN1	ELMSAN1	CHERP	CHERP	0|10	0|1	5	1.16644	1.08364	0.5
ELMSAN1	ELMSAN1	SMC2	SMC2	0|10	0|1	5	1.16644	1.08364	0.5
ELMSAN1	ELMSAN1	HDAC2	HDAC2	2|15	0|3	8.5	1.16424	1.15291	0.8
ELMSAN1	ELMSAN1	SUPT16H	SUPT16H	2|22	0|4	12	1.16056	1.1194	0.5
ELMSAN1	ELMSAN1	TAF15	TAF15	3|12	1|1	7.5	1.15902	1.1579	0.98
ELMSAN1	ELMSAN1	RTCB	RTCB	11|39	1|10	25	1.15829	1.15109	0.59
ELMSAN1	ELMSAN1	SMARCC1	SMARCC1	3|10	0|3	6.5	1.15374	1.14853	0.92
ELMSAN1	ELMSAN1	SNRNP70	SNRNP70	5|22	0|6	13.5	1.15355	1.15335	0.71
ELMSAN1	ELMSAN1	DHX9	DHX9	46|105	6|31	75.5	1.15243	1.09101	0.5
ELMSAN1	ELMSAN1	CMAS	CMAS	1|5	0|1	3	1.15036	1.15025	0.5
ELMSAN1	ELMSAN1	SNRPD1	SNRPD1	4|7	1|1	5.5	1.14896	1.10609	0.99
ELMSAN1	ELMSAN1	TRMT10C	TRMT10C	8|37	1|8	22.5	1.13767	1.13767	0.57
ELMSAN1	ELMSAN1	HP1BP3	HP1BP3	2|14	0|3	8	1.13604	1.12813	0.8
ELMSAN1	ELMSAN1	LRPPRC	LRPPRC	0|32	1|2	16	1.13577	0.860443	0.5
ELMSAN1	ELMSAN1	DRG1	DRG1	5|14	0|5	9.5	1.13443	1.11817	0.87
ELMSAN1	ELMSAN1	RPL18	RPL18	10|29	2|6	19.5	1.13124	1.11125	0.91
ELMSAN1	ELMSAN1	NMT1	NMT1	0|9	0|1	4.5	1.12327	1.05397	0.5
ELMSAN1	ELMSAN1	RBM27	RBM27	0|9	0|1	4.5	1.12327	1.05397	0.5
ELMSAN1	ELMSAN1	FARSA	FARSA	1|13	1|0	7	1.12228	1.08903	0.5
ELMSAN1	ELMSAN1	ZC3H14	ZC3H14	0|2	0|0	1	1.11748	1.11128	0.5
ELMSAN1	ELMSAN1	NELFA	NELFA	0|2	0|0	1	1.11748	1.11128	0.5
ELMSAN1	ELMSAN1	SP1	SP1	0|2	0|0	1	1.11748	1.11128	0.5
ELMSAN1	ELMSAN1	CEP85	CEP85	0|2	0|0	1	1.11748	1.11128	0.5
ELMSAN1	ELMSAN1	ERI1	ERI1	0|2	0|0	1	1.11748	1.11128	0.5
ELMSAN1	ELMSAN1	ALDH3A2	ALDH3A2	0|2	0|0	1	1.11748	1.11128	0.5
ELMSAN1	ELMSAN1	MTIF2	MTIF2	0|2	0|0	1	1.11748	1.11128	0.5
ELMSAN1	ELMSAN1	NOL7	NOL7	0|2	0|0	1	1.11748	1.11128	0.5
ELMSAN1	ELMSAN1	CHAF1A	CHAF1A	0|2	0|0	1	1.11748	1.11128	0.5
ELMSAN1	ELMSAN1	AP3B1	AP3B1	0|2	0|0	1	1.11748	1.11128	0.5
ELMSAN1	ELMSAN1	MCM10	MCM10	0|2	0|0	1	1.11748	1.11128	0.5
ELMSAN1	ELMSAN1	THAP4	THAP4	0|2	0|0	1	1.11748	1.11128	0.5
ELMSAN1	ELMSAN1	WDR75	WDR75	0|2	0|0	1	1.11748	1.11128	0.5
ELMSAN1	ELMSAN1	SIX2	SIX2	0|2	0|0	1	1.11748	1.11128	0.5
ELMSAN1	ELMSAN1	PCF11	PCF11	0|2	0|0	1	1.11748	1.11128	0.5
ELMSAN1	ELMSAN1	COPG2	COPG2	0|2	0|0	1	1.11748	1.11128	0.5
ELMSAN1	ELMSAN1	HDGF	HDGF	0|2	0|0	1	1.11748	1.11128	0.5
ELMSAN1	ELMSAN1	MRPL37	MRPL37	0|2	0|0	1	1.11748	1.11128	0.5
ELMSAN1	ELMSAN1	IBA57	IBA57	0|2	0|0	1	1.11748	1.11128	0.5
ELMSAN1	ELMSAN1	ADNP	ADNP	0|2	0|0	1	1.11748	1.11128	0.5
ELMSAN1	ELMSAN1	BOP1	BOP1	0|2	0|0	1	1.11748	1.11128	0.5
ELMSAN1	ELMSAN1	ELAVL4	ELAVL4	0|2	0|0	1	1.11748	1.11128	0.5
ELMSAN1	ELMSAN1	PRPF40A	PRPF40A	0|2	0|0	1	1.11748	1.11128	0.5
ELMSAN1	ELMSAN1	THYN1	THYN1	0|2	0|0	1	1.11748	1.11128	0.5
ELMSAN1	ELMSAN1	KIAA0020	KIAA0020	0|2	0|0	1	1.11748	1.11128	0.5
ELMSAN1	ELMSAN1	NCAPH2	NCAPH2	0|2	0|0	1	1.11748	1.11128	0.5
ELMSAN1	ELMSAN1	KIF11	KIF11	0|2	0|0	1	1.11748	1.11128	0.5
ELMSAN1	ELMSAN1	ISY1	ISY1	0|2	0|0	1	1.11748	1.11128	0.5
ELMSAN1	ELMSAN1	XAB2	XAB2	0|2	0|0	1	1.11748	1.11128	0.5
ELMSAN1	ELMSAN1	GTF3C5	GTF3C5	0|2	0|0	1	1.11748	1.11128	0.5
ELMSAN1	ELMSAN1	TCEB1	TCEB1	0|2	0|0	1	1.11748	1.11128	0.5
ELMSAN1	ELMSAN1	AP2A1	AP2A1	0|2	0|0	1	1.11748	1.11128	0.5
ELMSAN1	ELMSAN1	NSUN5	NSUN5	0|2	0|0	1	1.11748	1.11128	0.5
ELMSAN1	ELMSAN1	DYNLL1	DYNLL1	0|2	0|0	1	1.11748	1.11128	0.5
ELMSAN1	ELMSAN1	CUL3	CUL3	0|2	0|0	1	1.11748	1.11128	0.5
ELMSAN1	ELMSAN1	PRMT1	PRMT1	0|2	0|0	1	1.11748	1.11128	0.5
ELMSAN1	ELMSAN1	PNKD	PNKD	0|2	0|0	1	1.11748	1.11128	0.5
ELMSAN1	ELMSAN1	PIH1D1	PIH1D1	0|2	0|0	1	1.11748	1.11128	0.5
ELMSAN1	ELMSAN1	CDK2	CDK2	0|2	0|0	1	1.11748	1.11128	0.5
ELMSAN1	ELMSAN1	PTDSS1	PTDSS1	0|2	0|0	1	1.11748	1.11128	0.5
ELMSAN1	ELMSAN1	CTPS1	CTPS1	0|2	0|0	1	1.11748	1.11128	0.5
ELMSAN1	ELMSAN1	CBLN1	CBLN1	0|2	0|0	1	1.11748	1.11128	0.5
ELMSAN1	ELMSAN1	NEMF	NEMF	0|2	0|0	1	1.11748	1.11128	0.5
ELMSAN1	ELMSAN1	CSNK2B	CSNK2B	0|2	0|0	1	1.11748	1.11128	0.5
ELMSAN1	ELMSAN1	PEX14	PEX14	0|2	0|0	1	1.11748	1.11128	0.5
ELMSAN1	ELMSAN1	WRAP53	WRAP53	0|2	0|0	1	1.11748	1.11128	0.5
ELMSAN1	ELMSAN1	PDK1	PDK1	0|2	0|0	1	1.11748	1.11128	0.5
ELMSAN1	ELMSAN1	SRP9	SRP9	0|2	0|0	1	1.11748	1.11128	0.5
ELMSAN1	ELMSAN1	SMAP1	SMAP1	0|2	0|0	1	1.11748	1.11128	0.5
ELMSAN1	ELMSAN1	RBPJ	RBPJ	0|2	0|0	1	1.11748	1.11128	0.5
ELMSAN1	ELMSAN1	CHD1	CHD1	0|2	0|0	1	1.11748	1.11128	0.5
ELMSAN1	ELMSAN1	SCD	SCD	0|2	0|0	1	1.11748	1.11128	0.5
ELMSAN1	ELMSAN1	SKIV2L	SKIV2L	0|2	0|0	1	1.11748	1.11128	0.5
ELMSAN1	ELMSAN1	RBMX2	RBMX2	0|2	0|0	1	1.11748	1.11128	0.5
ELMSAN1	ELMSAN1	MRPL15	MRPL15	0|2	0|0	1	1.11748	1.11128	0.5
ELMSAN1	ELMSAN1	ARPC3	ARPC3	0|2	0|0	1	1.11748	1.11128	0.5
ELMSAN1	ELMSAN1	MRPL19	MRPL19	0|2	0|0	1	1.11748	1.11128	0.5
ELMSAN1	ELMSAN1	USMG5	USMG5	0|2	0|0	1	1.11748	1.11128	0.5
ELMSAN1	ELMSAN1	ASCC1	ASCC1	0|2	0|0	1	1.11748	1.11128	0.5
ELMSAN1	ELMSAN1	CTNNA2	CTNNA2	0|2	0|0	1	1.11748	1.11128	0.5
ELMSAN1	ELMSAN1	TTC17	TTC17	0|2	0|0	1	1.11748	1.11128	0.5
ELMSAN1	ELMSAN1	SCAF11	SCAF11	0|2	0|0	1	1.11748	1.11128	0.5
ELMSAN1	ELMSAN1	ZMYM4	ZMYM4	0|2	0|0	1	1.11748	1.11128	0.5
ELMSAN1	ELMSAN1	MKRN2	MKRN2	0|2	0|0	1	1.11748	1.11128	0.5
ELMSAN1	ELMSAN1	GSG2	GSG2	0|2	0|0	1	1.11748	1.11128	0.5
ELMSAN1	ELMSAN1	LARP1B	LARP1B	0|2	0|0	1	1.11748	1.11128	0.5
ELMSAN1	ELMSAN1	CDK13	CDK13	0|2	0|0	1	1.11748	1.11128	0.5
ELMSAN1	ELMSAN1	HEATR1	HEATR1	0|2	0|0	1	1.11748	1.11128	0.5
ELMSAN1	ELMSAN1	NUP35	NUP35	0|2	0|0	1	1.11748	1.11128	0.5
ELMSAN1	ELMSAN1	NCLN	NCLN	0|2	0|0	1	1.11748	1.11128	0.5
ELMSAN1	ELMSAN1	LRRC47	LRRC47	0|2	0|0	1	1.11748	1.11128	0.5
ELMSAN1	ELMSAN1	NOL10	NOL10	0|2	0|0	1	1.11748	1.11128	0.5
ELMSAN1	ELMSAN1	CDCA8	CDCA8	0|2	0|0	1	1.11748	1.11128	0.5
ELMSAN1	ELMSAN1	CD2BP2	CD2BP2	0|2	0|0	1	1.11748	1.11128	0.5
ELMSAN1	ELMSAN1	ZNF277	ZNF277	0|2	0|0	1	1.11748	1.11128	0.5
ELMSAN1	ELMSAN1	UBP1	UBP1	0|2	0|0	1	1.11748	1.11128	0.5
ELMSAN1	ELMSAN1	RCL1	RCL1	0|2	0|0	1	1.11748	1.11128	0.5
ELMSAN1	ELMSAN1	NSMCE1	NSMCE1	0|2	0|0	1	1.11748	1.11128	0.5
ELMSAN1	ELMSAN1	DNAJC14	DNAJC14	0|2	0|0	1	1.11748	1.11128	0.5
ELMSAN1	ELMSAN1	AGTPBP1	AGTPBP1	0|2	0|0	1	1.11748	1.11128	0.5
ELMSAN1	ELMSAN1	AAAS	AAAS	0|2	0|0	1	1.11748	1.11128	0.5
ELMSAN1	ELMSAN1	TOP3A	TOP3A	0|2	0|0	1	1.11748	1.11128	0.5
ELMSAN1	ELMSAN1	COLGALT1	COLGALT1	0|2	0|0	1	1.11748	1.11128	0.5
ELMSAN1	ELMSAN1	RBMS3	RBMS3	0|2	0|0	1	1.11748	1.11128	0.5
ELMSAN1	ELMSAN1	KLF16	KLF16	0|2	0|0	1	1.11748	1.11128	0.5
ELMSAN1	ELMSAN1	TMEM33	TMEM33	0|2	0|0	1	1.11748	1.11128	0.5
ELMSAN1	ELMSAN1	MSI1	MSI1	0|2	0|0	1	1.11748	1.11128	0.5
ELMSAN1	ELMSAN1	SECISBP2	SECISBP2	0|2	0|0	1	1.11748	1.11128	0.5
ELMSAN1	ELMSAN1	RNF2	RNF2	0|2	0|0	1	1.11748	1.11128	0.5
ELMSAN1	ELMSAN1	CLTA	CLTA	0|2	0|0	1	1.11748	1.11128	0.5
ELMSAN1	ELMSAN1	NXF1	NXF1	0|2	0|0	1	1.11748	1.11128	0.5
ELMSAN1	ELMSAN1	METTL8	METTL8	0|2	0|0	1	1.11748	1.11128	0.5
ELMSAN1	ELMSAN1	PLOD3	PLOD3	0|2	0|0	1	1.11748	1.11128	0.5
ELMSAN1	ELMSAN1	CPNE7	CPNE7	0|2	0|0	1	1.11748	1.11128	0.5
ELMSAN1	ELMSAN1	BRAP	BRAP	0|2	0|0	1	1.11748	1.11128	0.5
ELMSAN1	ELMSAN1	MRPL53	MRPL53	0|2	0|0	1	1.11748	1.11128	0.5
ELMSAN1	ELMSAN1	DDX49	DDX49	0|2	0|0	1	1.11748	1.11128	0.5
ELMSAN1	ELMSAN1	STRBP	STRBP	0|2	0|0	1	1.11748	1.11128	0.5
ELMSAN1	ELMSAN1	POP7	POP7	0|2	0|0	1	1.11748	1.11128	0.5
ELMSAN1	ELMSAN1	CHCHD3	CHCHD3	0|2	0|0	1	1.11748	1.11128	0.5
ELMSAN1	ELMSAN1	CHCHD4	CHCHD4	0|2	0|0	1	1.11748	1.11128	0.5
ELMSAN1	ELMSAN1	NCAPD2	NCAPD2	0|2	0|0	1	1.11748	1.11128	0.5
ELMSAN1	ELMSAN1	STIM1	STIM1	0|2	0|0	1	1.11748	1.11128	0.5
ELMSAN1	ELMSAN1	SMC6	SMC6	0|2	0|0	1	1.11748	1.11128	0.5
ELMSAN1	ELMSAN1	SCAF4	SCAF4	0|2	0|0	1	1.11748	1.11128	0.5
ELMSAN1	ELMSAN1	NAA30	NAA30	0|2	0|0	1	1.11748	1.11128	0.5
ELMSAN1	ELMSAN1	WDR82	WDR82	0|2	0|0	1	1.11748	1.11128	0.5
ELMSAN1	ELMSAN1	CAD	CAD	0|2	0|0	1	1.11748	1.11128	0.5
ELMSAN1	ELMSAN1	ESYT1	ESYT1	0|2	0|0	1	1.11748	1.11128	0.5
ELMSAN1	ELMSAN1	EXOC1	EXOC1	0|2	0|0	1	1.11748	1.11128	0.5
ELMSAN1	ELMSAN1	CEPT1	CEPT1	0|2	0|0	1	1.11748	1.11128	0.5
ELMSAN1	ELMSAN1	TNRC6B	TNRC6B	0|2	0|0	1	1.11748	1.11128	0.5
ELMSAN1	ELMSAN1	MPHOSPH6	MPHOSPH6	0|2	0|0	1	1.11748	1.11128	0.5
ELMSAN1	ELMSAN1	CDC42BPB	CDC42BPB	0|2	0|0	1	1.11748	1.11128	0.5
ELMSAN1	ELMSAN1	ZNF24	ZNF24	0|2	0|0	1	1.11748	1.11128	0.5
ELMSAN1	ELMSAN1	RACGAP1	RACGAP1	0|2	0|0	1	1.11748	1.11128	0.5
ELMSAN1	ELMSAN1	FBXO28	FBXO28	0|2	0|0	1	1.11748	1.11128	0.5
ELMSAN1	ELMSAN1	GNB2	GNB2	0|2	0|0	1	1.11748	1.11128	0.5
ELMSAN1	ELMSAN1	AURKA	AURKA	0|2	0|0	1	1.11748	1.11128	0.5
ELMSAN1	ELMSAN1	AURKB	AURKB	0|2	0|0	1	1.11748	1.11128	0.5
ELMSAN1	ELMSAN1	CDC42EP1	CDC42EP1	0|2	0|0	1	1.11748	1.11128	0.5
ELMSAN1	ELMSAN1	CASC3	CASC3	0|2	0|0	1	1.11748	1.11128	0.5
ELMSAN1	ELMSAN1	CCNB1	CCNB1	0|2	0|0	1	1.11748	1.11128	0.5
ELMSAN1	ELMSAN1	MAPRE2	MAPRE2	0|2	0|0	1	1.11748	1.11128	0.5
ELMSAN1	ELMSAN1	RRP9	RRP9	0|2	0|0	1	1.11748	1.11128	0.5
ELMSAN1	ELMSAN1	PAPD5	PAPD5	0|2	0|0	1	1.11748	1.11128	0.5
ELMSAN1	ELMSAN1	CAAP1	CAAP1	0|2	0|0	1	1.11748	1.11128	0.5
ELMSAN1	ELMSAN1	MYEF2	MYEF2	0|2	0|0	1	1.11748	1.11128	0.5
ELMSAN1	ELMSAN1	CSNK1A1	CSNK1A1	0|2	0|0	1	1.11748	1.11128	0.5
ELMSAN1	ELMSAN1	PREB	PREB	0|2	0|0	1	1.11748	1.11128	0.5
ELMSAN1	ELMSAN1	ZCCHC8	ZCCHC8	0|2	0|0	1	1.11748	1.11128	0.5
ELMSAN1	ELMSAN1	ZCCHC6	ZCCHC6	0|2	0|0	1	1.11748	1.11128	0.5
ELMSAN1	ELMSAN1	ZNHIT6	ZNHIT6	0|2	0|0	1	1.11748	1.11128	0.5
ELMSAN1	ELMSAN1	FAM76A	FAM76A	0|2	0|0	1	1.11748	1.11128	0.5
ELMSAN1	ELMSAN1	GSK3B	GSK3B	0|2	0|0	1	1.11748	1.11128	0.5
ELMSAN1	ELMSAN1	EXD2	EXD2	0|2	0|0	1	1.11748	1.11128	0.5
ELMSAN1	ELMSAN1	XRN1	XRN1	0|2	0|0	1	1.11748	1.11128	0.5
ELMSAN1	ELMSAN1	C1orf122	C1orf122	0|2	0|0	1	1.11748	1.11128	0.5
ELMSAN1	ELMSAN1	SMARCD2	SMARCD2	0|2	0|0	1	1.11748	1.11128	0.5
ELMSAN1	ELMSAN1	GATA4	GATA4	0|2	0|0	1	1.11748	1.11128	0.5
ELMSAN1	ELMSAN1	HSD17B11	HSD17B11	0|2	0|0	1	1.11748	1.11128	0.5
ELMSAN1	ELMSAN1	HMMR	HMMR	0|2	0|0	1	1.11748	1.11128	0.5
ELMSAN1	ELMSAN1	PDLIM5	PDLIM5	0|2	0|0	1	1.11748	1.11128	0.5
ELMSAN1	ELMSAN1	MCCC2	MCCC2	0|2	0|0	1	1.11748	1.11128	0.5
ELMSAN1	ELMSAN1	ERLIN2	ERLIN2	0|2	0|0	1	1.11748	1.11128	0.5
ELMSAN1	ELMSAN1	TAF10	TAF10	0|2	0|0	1	1.11748	1.11128	0.5
ELMSAN1	ELMSAN1	RBM15	RBM15	0|2	0|0	1	1.11748	1.11128	0.5
ELMSAN1	ELMSAN1	CNOT6	CNOT6	0|2	0|0	1	1.11748	1.11128	0.5
ELMSAN1	ELMSAN1	SLC25A4	SLC25A4	0|2	0|0	1	1.11748	1.11128	0.5
ELMSAN1	ELMSAN1	ATP4A	ATP4A	0|2	0|0	1	1.11748	1.11128	0.5
ELMSAN1	ELMSAN1	RBPJL	RBPJL	0|2	0|0	1	1.11748	1.11128	0.5
ELMSAN1	ELMSAN1	STK24	STK24	0|2	0|0	1	1.11748	1.11128	0.5
ELMSAN1	ELMSAN1	CBX6	CBX6	0|2	0|0	1	1.11748	1.11128	0.5
ELMSAN1	ELMSAN1	ZBTB11	ZBTB11	0|2	0|0	1	1.11748	1.11128	0.5
ELMSAN1	ELMSAN1	PAF1	PAF1	0|2	0|0	1	1.11748	1.11128	0.5
ELMSAN1	ELMSAN1	RAD50	RAD50	0|2	0|0	1	1.11748	1.11128	0.5
ELMSAN1	ELMSAN1	ERCC3	ERCC3	0|2	0|0	1	1.11748	1.11128	0.5
ELMSAN1	ELMSAN1	WTAP	WTAP	0|2	0|0	1	1.11748	1.11128	0.5
ELMSAN1	ELMSAN1	MRPS14	MRPS14	0|2	0|0	1	1.11748	1.11128	0.5
ELMSAN1	ELMSAN1	PPM1G	PPM1G	0|2	0|0	1	1.11748	1.11128	0.5
ELMSAN1	ELMSAN1	CTNNA1	CTNNA1	0|2	0|0	1	1.11748	1.11128	0.5
ELMSAN1	ELMSAN1	LSMD1	LSMD1	0|2	0|0	1	1.11748	1.11128	0.5
ELMSAN1	ELMSAN1	MLEC	MLEC	0|2	0|0	1	1.11748	1.11128	0.5
ELMSAN1	ELMSAN1	NUPL2	NUPL2	0|2	0|0	1	1.11748	1.11128	0.5
ELMSAN1	ELMSAN1	NOP10	NOP10	0|2	0|0	1	1.11748	1.11128	0.5
ELMSAN1	ELMSAN1	PTPN1	PTPN1	0|2	0|0	1	1.11748	1.11128	0.5
ELMSAN1	ELMSAN1	BCL7A	BCL7A	0|2	0|0	1	1.11748	1.11128	0.5
ELMSAN1	ELMSAN1	HTATSF1	HTATSF1	0|2	0|0	1	1.11748	1.11128	0.5
ELMSAN1	ELMSAN1	BOD1L1	BOD1L1	0|2	0|0	1	1.11748	1.11128	0.5
ELMSAN1	ELMSAN1	WDR12	WDR12	0|2	0|0	1	1.11748	1.11128	0.5
ELMSAN1	ELMSAN1	MICU2	MICU2	0|2	0|0	1	1.11748	1.11128	0.5
ELMSAN1	ELMSAN1	PKN2	PKN2	0|2	0|0	1	1.11748	1.11128	0.5
ELMSAN1	ELMSAN1	43710	43710	0|2	0|0	1	1.11748	1.11128	0.5
ELMSAN1	ELMSAN1	SCO2	SCO2	0|2	0|0	1	1.11748	1.11128	0.5
ELMSAN1	ELMSAN1	FAM193A	FAM193A	0|2	0|0	1	1.11748	1.11128	0.5
ELMSAN1	ELMSAN1	SAMD1	SAMD1	0|2	0|0	1	1.11748	1.11128	0.5
ELMSAN1	ELMSAN1	RAD23B	RAD23B	0|2	0|0	1	1.11748	1.11128	0.5
ELMSAN1	ELMSAN1	GON4L	GON4L	0|2	0|0	1	1.11748	1.11128	0.5
ELMSAN1	ELMSAN1	CECR5	CECR5	0|2	0|0	1	1.11748	1.11128	0.5
ELMSAN1	ELMSAN1	MGME1	MGME1	0|2	0|0	1	1.11748	1.11128	0.5
ELMSAN1	ELMSAN1	C1orf174	C1orf174	0|2	0|0	1	1.11748	1.11128	0.5
ELMSAN1	ELMSAN1	CLASP2	CLASP2	0|2	0|0	1	1.11748	1.11128	0.5
ELMSAN1	ELMSAN1	PDCD6IP	PDCD6IP	0|2	0|0	1	1.11748	1.11128	0.5
ELMSAN1	ELMSAN1	RPL8	RPL8	15|39	2|11	27	1.11688	1.08355	0.65
ELMSAN1	ELMSAN1	PRPF4	PRPF4	1|11	0|2	6	1.11394	1.09252	0.5
ELMSAN1	ELMSAN1	EDF1	EDF1	2|8	1|0	5	1.11022	1.10948	0.98
ELMSAN1	ELMSAN1	PPP1CA	PPP1CA	1|4	0|1	2.5	1.1072	1.10687	0.5
ELMSAN1	ELMSAN1	DHCR24	DHCR24	1|4	0|1	2.5	1.1072	1.10687	0.5
ELMSAN1	ELMSAN1	DNAJA3	DNAJA3	5|14	1|3	9.5	1.09845	1.0827	0.95
ELMSAN1	ELMSAN1	CCDC47	CCDC47	1|12	1|0	6.5	1.0899	1.06342	0.5
ELMSAN1	ELMSAN1	SEC63	SEC63	2|19	0|4	10.5	1.08845	1.06294	0.5
ELMSAN1	ELMSAN1	CKMT1A	CKMT1A	11|39	1|11	25	1.08601	1.07926	0.52
ELMSAN1	ELMSAN1	MAZ	MAZ	0|8	0|1	4	1.08011	1.02343	0.5
ELMSAN1	ELMSAN1	FAR1	FAR1	0|8	0|1	4	1.08011	1.02343	0.5
ELMSAN1	ELMSAN1	TPR	TPR	0|8	0|1	4	1.08011	1.02343	0.5
ELMSAN1	ELMSAN1	METAP2	METAP2	0|8	0|1	4	1.08011	1.02343	0.5
ELMSAN1	ELMSAN1	RPL35	RPL35	5|6	1|2	5.5	1.06946	0.993027	0.99
ELMSAN1	ELMSAN1	RPL39	RPL39	2|5	0|2	3.5	1.06712	1.0572	0.93
ELMSAN1	ELMSAN1	ALDH18A1	ALDH18A1	5|19	1|4	12	1.06691	1.0643	0.83
ELMSAN1	ELMSAN1	EXOSC9	EXOSC9	1|3	0|1	2	1.06404	1.06172	0.5
ELMSAN1	ELMSAN1	ALKBH5	ALKBH5	1|3	0|1	2	1.06404	1.06172	0.5
ELMSAN1	ELMSAN1	EIF2S3	EIF2S3	1|16	0|3	8.5	1.06193	1.01233	0.5
ELMSAN1	ELMSAN1	MSH6	MSH6	1|16	0|3	8.5	1.06193	1.01233	0.5
ELMSAN1	ELMSAN1	UPF3B	UPF3B	1|16	0|3	8.5	1.06193	1.01233	0.5
ELMSAN1	ELMSAN1	OR10T2	OR10T2	0|1	0|0	0.5	1.05874	1.05711	0
ELMSAN1	ELMSAN1	GPR180	GPR180	0|1	0|0	0.5	1.05874	1.05711	0
ELMSAN1	ELMSAN1	NUP98	NUP98	0|1	0|0	0.5	1.05874	1.05711	0
ELMSAN1	ELMSAN1	XPC	XPC	0|1	0|0	0.5	1.05874	1.05711	0
ELMSAN1	ELMSAN1	SP2	SP2	0|1	0|0	0.5	1.05874	1.05711	0
ELMSAN1	ELMSAN1	ZNF48	ZNF48	0|1	0|0	0.5	1.05874	1.05711	0
ELMSAN1	ELMSAN1	OPA1	OPA1	0|1	0|0	0.5	1.05874	1.05711	0
ELMSAN1	ELMSAN1	TTK	TTK	0|1	0|0	0.5	1.05874	1.05711	0
ELMSAN1	ELMSAN1	GHDC	GHDC	0|1	0|0	0.5	1.05874	1.05711	0
ELMSAN1	ELMSAN1	RTFDC1	RTFDC1	0|1	0|0	0.5	1.05874	1.05711	0
ELMSAN1	ELMSAN1	FOXC1	FOXC1	0|1	0|0	0.5	1.05874	1.05711	0
ELMSAN1	ELMSAN1	C9orf114	C9orf114	0|1	0|0	0.5	1.05874	1.05711	0
ELMSAN1	ELMSAN1	NUP133	NUP133	0|1	0|0	0.5	1.05874	1.05711	0
ELMSAN1	ELMSAN1	VAPB	VAPB	0|1	0|0	0.5	1.05874	1.05711	0
ELMSAN1	ELMSAN1	NDUFAF3	NDUFAF3	0|1	0|0	0.5	1.05874	1.05711	0
ELMSAN1	ELMSAN1	AP3D1	AP3D1	0|1	0|0	0.5	1.05874	1.05711	0
ELMSAN1	ELMSAN1	TCEA1	TCEA1	0|1	0|0	0.5	1.05874	1.05711	0
ELMSAN1	ELMSAN1	NOL8	NOL8	0|1	0|0	0.5	1.05874	1.05711	0
ELMSAN1	ELMSAN1	NIPSNAP1	NIPSNAP1	0|1	0|0	0.5	1.05874	1.05711	0
ELMSAN1	ELMSAN1	LEO1	LEO1	0|1	0|0	0.5	1.05874	1.05711	0
ELMSAN1	ELMSAN1	CXXC1	CXXC1	0|1	0|0	0.5	1.05874	1.05711	0
ELMSAN1	ELMSAN1	CDC45	CDC45	0|1	0|0	0.5	1.05874	1.05711	0
ELMSAN1	ELMSAN1	CDC40	CDC40	0|1	0|0	0.5	1.05874	1.05711	0
ELMSAN1	ELMSAN1	CHP1	CHP1	0|1	0|0	0.5	1.05874	1.05711	0
ELMSAN1	ELMSAN1	KIF4B	KIF4B	0|1	0|0	0.5	1.05874	1.05711	0
ELMSAN1	ELMSAN1	PIPSL	PIPSL	0|1	0|0	0.5	1.05874	1.05711	0
ELMSAN1	ELMSAN1	ANKFY1	ANKFY1	0|1	0|0	0.5	1.05874	1.05711	0
ELMSAN1	ELMSAN1	PLEKHH2	PLEKHH2	0|1	0|0	0.5	1.05874	1.05711	0
ELMSAN1	ELMSAN1	TMEM43	TMEM43	0|1	0|0	0.5	1.05874	1.05711	0
ELMSAN1	ELMSAN1	MED4	MED4	0|1	0|0	0.5	1.05874	1.05711	0
ELMSAN1	ELMSAN1	VEZF1	VEZF1	0|1	0|0	0.5	1.05874	1.05711	0
ELMSAN1	ELMSAN1	FDFT1	FDFT1	0|1	0|0	0.5	1.05874	1.05711	0
ELMSAN1	ELMSAN1	PRKAR2B	PRKAR2B	0|1	0|0	0.5	1.05874	1.05711	0
ELMSAN1	ELMSAN1	ECD	ECD	0|1	0|0	0.5	1.05874	1.05711	0
ELMSAN1	ELMSAN1	FANCI	FANCI	0|1	0|0	0.5	1.05874	1.05711	0
ELMSAN1	ELMSAN1	PRDX4	PRDX4	0|1	0|0	0.5	1.05874	1.05711	0
ELMSAN1	ELMSAN1	AP3S1	AP3S1	0|1	0|0	0.5	1.05874	1.05711	0
ELMSAN1	ELMSAN1	RAC1	RAC1	0|1	0|0	0.5	1.05874	1.05711	0
ELMSAN1	ELMSAN1	MYH7B	MYH7B	0|1	0|0	0.5	1.05874	1.05711	0
ELMSAN1	ELMSAN1	TIMM44	TIMM44	0|1	0|0	0.5	1.05874	1.05711	0
ELMSAN1	ELMSAN1	GPS2	GPS2	0|1	0|0	0.5	1.05874	1.05711	0
ELMSAN1	ELMSAN1	UNK	UNK	0|1	0|0	0.5	1.05874	1.05711	0
ELMSAN1	ELMSAN1	ACSM1	ACSM1	0|1	0|0	0.5	1.05874	1.05711	0
ELMSAN1	ELMSAN1	BRD7	BRD7	0|1	0|0	0.5	1.05874	1.05711	0
ELMSAN1	ELMSAN1	MMGT1	MMGT1	0|1	0|0	0.5	1.05874	1.05711	0
ELMSAN1	ELMSAN1	HABP4	HABP4	0|1	0|0	0.5	1.05874	1.05711	0
ELMSAN1	ELMSAN1	ZFP91	ZFP91	0|1	0|0	0.5	1.05874	1.05711	0
ELMSAN1	ELMSAN1	THEM6	THEM6	0|1	0|0	0.5	1.05874	1.05711	0
ELMSAN1	ELMSAN1	CHD1L	CHD1L	0|1	0|0	0.5	1.05874	1.05711	0
ELMSAN1	ELMSAN1	RNF138	RNF138	0|1	0|0	0.5	1.05874	1.05711	0
ELMSAN1	ELMSAN1	CHEK1	CHEK1	0|1	0|0	0.5	1.05874	1.05711	0
ELMSAN1	ELMSAN1	CLNS1A	CLNS1A	0|1	0|0	0.5	1.05874	1.05711	0
ELMSAN1	ELMSAN1	SUPT20H	SUPT20H	0|1	0|0	0.5	1.05874	1.05711	0
ELMSAN1	ELMSAN1	MRPL4	MRPL4	0|1	0|0	0.5	1.05874	1.05711	0
ELMSAN1	ELMSAN1	MRPL9	MRPL9	0|1	0|0	0.5	1.05874	1.05711	0
ELMSAN1	ELMSAN1	PSMA1	PSMA1	0|1	0|0	0.5	1.05874	1.05711	0
ELMSAN1	ELMSAN1	NUP50	NUP50	0|1	0|0	0.5	1.05874	1.05711	0
ELMSAN1	ELMSAN1	WAPAL	WAPAL	0|1	0|0	0.5	1.05874	1.05711	0
ELMSAN1	ELMSAN1	OCRL	OCRL	0|1	0|0	0.5	1.05874	1.05711	0
ELMSAN1	ELMSAN1	KIAA1522	KIAA1522	0|1	0|0	0.5	1.05874	1.05711	0
ELMSAN1	ELMSAN1	ANGEL1	ANGEL1	0|1	0|0	0.5	1.05874	1.05711	0
ELMSAN1	ELMSAN1	TIMM17B	TIMM17B	0|1	0|0	0.5	1.05874	1.05711	0
ELMSAN1	ELMSAN1	SPAG5	SPAG5	0|1	0|0	0.5	1.05874	1.05711	0
ELMSAN1	ELMSAN1	IGFN1	IGFN1	0|1	0|0	0.5	1.05874	1.05711	0
ELMSAN1	ELMSAN1	URI1	URI1	0|1	0|0	0.5	1.05874	1.05711	0
ELMSAN1	ELMSAN1	CCNH	CCNH	0|1	0|0	0.5	1.05874	1.05711	0
ELMSAN1	ELMSAN1	TTC3	TTC3	0|1	0|0	0.5	1.05874	1.05711	0
ELMSAN1	ELMSAN1	ARPC4	ARPC4	0|1	0|0	0.5	1.05874	1.05711	0
ELMSAN1	ELMSAN1	POLR2E	POLR2E	0|1	0|0	0.5	1.05874	1.05711	0
ELMSAN1	ELMSAN1	FZD6	FZD6	0|1	0|0	0.5	1.05874	1.05711	0
ELMSAN1	ELMSAN1	NEURL4	NEURL4	0|1	0|0	0.5	1.05874	1.05711	0
ELMSAN1	ELMSAN1	PIAS1	PIAS1	0|1	0|0	0.5	1.05874	1.05711	0
ELMSAN1	ELMSAN1	HIVEP2	HIVEP2	0|1	0|0	0.5	1.05874	1.05711	0
ELMSAN1	ELMSAN1	FAM115A	FAM115A	0|1	0|0	0.5	1.05874	1.05711	0
ELMSAN1	ELMSAN1	GOLGB1	GOLGB1	0|1	0|0	0.5	1.05874	1.05711	0
ELMSAN1	ELMSAN1	PGRMC2	PGRMC2	0|1	0|0	0.5	1.05874	1.05711	0
ELMSAN1	ELMSAN1	GTF2H4	GTF2H4	0|1	0|0	0.5	1.05874	1.05711	0
ELMSAN1	ELMSAN1	RPL26L1	RPL26L1	0|1	0|0	0.5	1.05874	1.05711	0
ELMSAN1	ELMSAN1	SDHA	SDHA	0|1	0|0	0.5	1.05874	1.05711	0
ELMSAN1	ELMSAN1	BAP1	BAP1	0|1	0|0	0.5	1.05874	1.05711	0
ELMSAN1	ELMSAN1	SDHB	SDHB	0|1	0|0	0.5	1.05874	1.05711	0
ELMSAN1	ELMSAN1	TBC1D10B	TBC1D10B	0|1	0|0	0.5	1.05874	1.05711	0
ELMSAN1	ELMSAN1	SUMO1	SUMO1	0|1	0|0	0.5	1.05874	1.05711	0
ELMSAN1	ELMSAN1	SBF1	SBF1	0|1	0|0	0.5	1.05874	1.05711	0
ELMSAN1	ELMSAN1	SMG9	SMG9	0|1	0|0	0.5	1.05874	1.05711	0
ELMSAN1	ELMSAN1	SMG8	SMG8	0|1	0|0	0.5	1.05874	1.05711	0
ELMSAN1	ELMSAN1	BANF1	BANF1	0|1	0|0	0.5	1.05874	1.05711	0
ELMSAN1	ELMSAN1	HOXB9	HOXB9	0|1	0|0	0.5	1.05874	1.05711	0
ELMSAN1	ELMSAN1	DCDC1	DCDC1	0|1	0|0	0.5	1.05874	1.05711	0
ELMSAN1	ELMSAN1	DNAJC1	DNAJC1	0|1	0|0	0.5	1.05874	1.05711	0
ELMSAN1	ELMSAN1	TRUB2	TRUB2	0|1	0|0	0.5	1.05874	1.05711	0
ELMSAN1	ELMSAN1	PRAM1	PRAM1	0|1	0|0	0.5	1.05874	1.05711	0
ELMSAN1	ELMSAN1	APOBEC3C	APOBEC3C	0|1	0|0	0.5	1.05874	1.05711	0
ELMSAN1	ELMSAN1	LRRC40	LRRC40	0|1	0|0	0.5	1.05874	1.05711	0
ELMSAN1	ELMSAN1	NABP2	NABP2	0|1	0|0	0.5	1.05874	1.05711	0
ELMSAN1	ELMSAN1	EXO1	EXO1	0|1	0|0	0.5	1.05874	1.05711	0
ELMSAN1	ELMSAN1	RALY	RALY	0|1	0|0	0.5	1.05874	1.05711	0
ELMSAN1	ELMSAN1	AAMP	AAMP	0|1	0|0	0.5	1.05874	1.05711	0
ELMSAN1	ELMSAN1	PATL1	PATL1	0|1	0|0	0.5	1.05874	1.05711	0
ELMSAN1	ELMSAN1	CDK9	CDK9	0|1	0|0	0.5	1.05874	1.05711	0
ELMSAN1	ELMSAN1	CEP55	CEP55	0|1	0|0	0.5	1.05874	1.05711	0
ELMSAN1	ELMSAN1	AKAP17A	AKAP17A	0|1	0|0	0.5	1.05874	1.05711	0
ELMSAN1	ELMSAN1	MTX1	MTX1	0|1	0|0	0.5	1.05874	1.05711	0
ELMSAN1	ELMSAN1	DNAJC11	DNAJC11	0|1	0|0	0.5	1.05874	1.05711	0
ELMSAN1	ELMSAN1	EBF3	EBF3	0|1	0|0	0.5	1.05874	1.05711	0
ELMSAN1	ELMSAN1	WDR74	WDR74	0|1	0|0	0.5	1.05874	1.05711	0
ELMSAN1	ELMSAN1	CDKN2AIP	CDKN2AIP	0|1	0|0	0.5	1.05874	1.05711	0
ELMSAN1	ELMSAN1	PPIL1	PPIL1	0|1	0|0	0.5	1.05874	1.05711	0
ELMSAN1	ELMSAN1	NUP214	NUP214	0|1	0|0	0.5	1.05874	1.05711	0
ELMSAN1	ELMSAN1	PNPLA6	PNPLA6	0|1	0|0	0.5	1.05874	1.05711	0
ELMSAN1	ELMSAN1	SMAP	SMAP	0|1	0|0	0.5	1.05874	1.05711	0
ELMSAN1	ELMSAN1	SPICE1	SPICE1	0|1	0|0	0.5	1.05874	1.05711	0
ELMSAN1	ELMSAN1	NAA16	NAA16	0|1	0|0	0.5	1.05874	1.05711	0
ELMSAN1	ELMSAN1	DPF2	DPF2	0|1	0|0	0.5	1.05874	1.05711	0
ELMSAN1	ELMSAN1	NDUFA9	NDUFA9	0|1	0|0	0.5	1.05874	1.05711	0
ELMSAN1	ELMSAN1	RRP36	RRP36	0|1	0|0	0.5	1.05874	1.05711	0
ELMSAN1	ELMSAN1	STX18	STX18	0|1	0|0	0.5	1.05874	1.05711	0
ELMSAN1	ELMSAN1	KLF12	KLF12	0|1	0|0	0.5	1.05874	1.05711	0
ELMSAN1	ELMSAN1	CPT1A	CPT1A	0|1	0|0	0.5	1.05874	1.05711	0
ELMSAN1	ELMSAN1	MCM9	MCM9	0|1	0|0	0.5	1.05874	1.05711	0
ELMSAN1	ELMSAN1	POGZ	POGZ	0|1	0|0	0.5	1.05874	1.05711	0
ELMSAN1	ELMSAN1	NDUFS3	NDUFS3	0|1	0|0	0.5	1.05874	1.05711	0
ELMSAN1	ELMSAN1	PARG	PARG	0|1	0|0	0.5	1.05874	1.05711	0
ELMSAN1	ELMSAN1	MROH8	MROH8	0|1	0|0	0.5	1.05874	1.05711	0
ELMSAN1	ELMSAN1	ZNF143	ZNF143	0|1	0|0	0.5	1.05874	1.05711	0
ELMSAN1	ELMSAN1	RNASEL	RNASEL	0|1	0|0	0.5	1.05874	1.05711	0
ELMSAN1	ELMSAN1	RANGAP1	RANGAP1	0|1	0|0	0.5	1.05874	1.05711	0
ELMSAN1	ELMSAN1	NCAPG2	NCAPG2	0|1	0|0	0.5	1.05874	1.05711	0
ELMSAN1	ELMSAN1	RHOT2	RHOT2	0|1	0|0	0.5	1.05874	1.05711	0
ELMSAN1	ELMSAN1	IKBIP	IKBIP	0|1	0|0	0.5	1.05874	1.05711	0
ELMSAN1	ELMSAN1	RECQL	RECQL	0|1	0|0	0.5	1.05874	1.05711	0
ELMSAN1	ELMSAN1	TNFAIP2	TNFAIP2	0|1	0|0	0.5	1.05874	1.05711	0
ELMSAN1	ELMSAN1	BAIAP2	BAIAP2	0|1	0|0	0.5	1.05874	1.05711	0
ELMSAN1	ELMSAN1	GPKOW	GPKOW	0|1	0|0	0.5	1.05874	1.05711	0
ELMSAN1	ELMSAN1	CWF19L1	CWF19L1	0|1	0|0	0.5	1.05874	1.05711	0
ELMSAN1	ELMSAN1	CWF19L2	CWF19L2	0|1	0|0	0.5	1.05874	1.05711	0
ELMSAN1	ELMSAN1	POLDIP2	POLDIP2	0|1	0|0	0.5	1.05874	1.05711	0
ELMSAN1	ELMSAN1	MAPK1	MAPK1	0|1	0|0	0.5	1.05874	1.05711	0
ELMSAN1	ELMSAN1	PPP1R12A	PPP1R12A	0|1	0|0	0.5	1.05874	1.05711	0
ELMSAN1	ELMSAN1	BCOR	BCOR	0|1	0|0	0.5	1.05874	1.05711	0
ELMSAN1	ELMSAN1	ZNF592	ZNF592	0|1	0|0	0.5	1.05874	1.05711	0
ELMSAN1	ELMSAN1	FAM83D	FAM83D	0|1	0|0	0.5	1.05874	1.05711	0
ELMSAN1	ELMSAN1	USP16	USP16	0|1	0|0	0.5	1.05874	1.05711	0
ELMSAN1	ELMSAN1	SCFD1	SCFD1	0|1	0|0	0.5	1.05874	1.05711	0
ELMSAN1	ELMSAN1	LEMD3	LEMD3	0|1	0|0	0.5	1.05874	1.05711	0
ELMSAN1	ELMSAN1	ARHGEF12	ARHGEF12	0|1	0|0	0.5	1.05874	1.05711	0
ELMSAN1	ELMSAN1	ZGPAT	ZGPAT	0|1	0|0	0.5	1.05874	1.05711	0
ELMSAN1	ELMSAN1	FAM133B	FAM133B	0|1	0|0	0.5	1.05874	1.05711	0
ELMSAN1	ELMSAN1	CCDC59	CCDC59	0|1	0|0	0.5	1.05874	1.05711	0
ELMSAN1	ELMSAN1	AP3M1	AP3M1	0|1	0|0	0.5	1.05874	1.05711	0
ELMSAN1	ELMSAN1	RBM6	RBM6	0|1	0|0	0.5	1.05874	1.05711	0
ELMSAN1	ELMSAN1	RBM5	RBM5	0|1	0|0	0.5	1.05874	1.05711	0
ELMSAN1	ELMSAN1	PELO	PELO	0|1	0|0	0.5	1.05874	1.05711	0
ELMSAN1	ELMSAN1	BMI1	BMI1	0|1	0|0	0.5	1.05874	1.05711	0
ELMSAN1	ELMSAN1	EXOC2	EXOC2	0|1	0|0	0.5	1.05874	1.05711	0
ELMSAN1	ELMSAN1	ACBD3	ACBD3	0|1	0|0	0.5	1.05874	1.05711	0
ELMSAN1	ELMSAN1	BZW2	BZW2	0|1	0|0	0.5	1.05874	1.05711	0
ELMSAN1	ELMSAN1	ATP5J2	ATP5J2	0|1	0|0	0.5	1.05874	1.05711	0
ELMSAN1	ELMSAN1	USP22	USP22	0|1	0|0	0.5	1.05874	1.05711	0
ELMSAN1	ELMSAN1	PABPC4L	PABPC4L	0|1	0|0	0.5	1.05874	1.05711	0
ELMSAN1	ELMSAN1	CENPP	CENPP	0|1	0|0	0.5	1.05874	1.05711	0
ELMSAN1	ELMSAN1	MRPL41	MRPL41	0|1	0|0	0.5	1.05874	1.05711	0
ELMSAN1	ELMSAN1	MRPL46	MRPL46	0|1	0|0	0.5	1.05874	1.05711	0
ELMSAN1	ELMSAN1	TRIP6	TRIP6	0|1	0|0	0.5	1.05874	1.05711	0
ELMSAN1	ELMSAN1	POM121C	POM121C	0|1	0|0	0.5	1.05874	1.05711	0
ELMSAN1	ELMSAN1	RRAS	RRAS	0|1	0|0	0.5	1.05874	1.05711	0
ELMSAN1	ELMSAN1	PRR12	PRR12	0|1	0|0	0.5	1.05874	1.05711	0
ELMSAN1	ELMSAN1	ZNF22	ZNF22	0|1	0|0	0.5	1.05874	1.05711	0
ELMSAN1	ELMSAN1	ARHGAP19	ARHGAP19	0|1	0|0	0.5	1.05874	1.05711	0
ELMSAN1	ELMSAN1	MPLKIP	MPLKIP	0|1	0|0	0.5	1.05874	1.05711	0
ELMSAN1	ELMSAN1	ZNF433	ZNF433	0|1	0|0	0.5	1.05874	1.05711	0
ELMSAN1	ELMSAN1	BAP18	BAP18	0|1	0|0	0.5	1.05874	1.05711	0
ELMSAN1	ELMSAN1	AGAP3	AGAP3	0|1	0|0	0.5	1.05874	1.05711	0
ELMSAN1	ELMSAN1	PIP5K1C	PIP5K1C	0|1	0|0	0.5	1.05874	1.05711	0
ELMSAN1	ELMSAN1	SKA3	SKA3	0|1	0|0	0.5	1.05874	1.05711	0
ELMSAN1	ELMSAN1	MYO9B	MYO9B	0|1	0|0	0.5	1.05874	1.05711	0
ELMSAN1	ELMSAN1	TIA1	TIA1	0|1	0|0	0.5	1.05874	1.05711	0
ELMSAN1	ELMSAN1	YWHAG	YWHAG	0|1	0|0	0.5	1.05874	1.05711	0
ELMSAN1	ELMSAN1	SYMPK	SYMPK	0|1	0|0	0.5	1.05874	1.05711	0
ELMSAN1	ELMSAN1	IRF2BP1	IRF2BP1	0|1	0|0	0.5	1.05874	1.05711	0
ELMSAN1	ELMSAN1	PARN	PARN	0|1	0|0	0.5	1.05874	1.05711	0
ELMSAN1	ELMSAN1	FAM208A	FAM208A	0|1	0|0	0.5	1.05874	1.05711	0
ELMSAN1	ELMSAN1	JUN	JUN	0|1	0|0	0.5	1.05874	1.05711	0
ELMSAN1	ELMSAN1	NARS	NARS	0|1	0|0	0.5	1.05874	1.05711	0
ELMSAN1	ELMSAN1	TFRC	TFRC	0|1	0|0	0.5	1.05874	1.05711	0
ELMSAN1	ELMSAN1	POM121	POM121	0|1	0|0	0.5	1.05874	1.05711	0
ELMSAN1	ELMSAN1	MRPS21	MRPS21	0|1	0|0	0.5	1.05874	1.05711	0
ELMSAN1	ELMSAN1	SH3GL1	SH3GL1	0|1	0|0	0.5	1.05874	1.05711	0
ELMSAN1	ELMSAN1	SLFN11	SLFN11	0|1	0|0	0.5	1.05874	1.05711	0
ELMSAN1	ELMSAN1	RPS29	RPS29	0|1	0|0	0.5	1.05874	1.05711	0
ELMSAN1	ELMSAN1	MVB12A	MVB12A	0|1	0|0	0.5	1.05874	1.05711	0
ELMSAN1	ELMSAN1	HMGXB4	HMGXB4	0|1	0|0	0.5	1.05874	1.05711	0
ELMSAN1	ELMSAN1	MID1	MID1	0|1	0|0	0.5	1.05874	1.05711	0
ELMSAN1	ELMSAN1	WASF2	WASF2	0|1	0|0	0.5	1.05874	1.05711	0
ELMSAN1	ELMSAN1	DCP2	DCP2	0|1	0|0	0.5	1.05874	1.05711	0
ELMSAN1	ELMSAN1	CAPN1	CAPN1	0|1	0|0	0.5	1.05874	1.05711	0
ELMSAN1	ELMSAN1	CHTOP	CHTOP	0|1	0|0	0.5	1.05874	1.05711	0
ELMSAN1	ELMSAN1	NFS1	NFS1	0|1	0|0	0.5	1.05874	1.05711	0
ELMSAN1	ELMSAN1	METAP1	METAP1	0|1	0|0	0.5	1.05874	1.05711	0
ELMSAN1	ELMSAN1	PCBP4	PCBP4	0|1	0|0	0.5	1.05874	1.05711	0
ELMSAN1	ELMSAN1	SF3B14	SF3B14	0|1	0|0	0.5	1.05874	1.05711	0
ELMSAN1	ELMSAN1	NUP205	NUP205	0|1	0|0	0.5	1.05874	1.05711	0
ELMSAN1	ELMSAN1	DEGS1	DEGS1	0|1	0|0	0.5	1.05874	1.05711	0
ELMSAN1	ELMSAN1	HIRA	HIRA	0|1	0|0	0.5	1.05874	1.05711	0
ELMSAN1	ELMSAN1	TSR3	TSR3	0|1	0|0	0.5	1.05874	1.05711	0
ELMSAN1	ELMSAN1	MAP7D2	MAP7D2	0|1	0|0	0.5	1.05874	1.05711	0
ELMSAN1	ELMSAN1	MYNN	MYNN	0|1	0|0	0.5	1.05874	1.05711	0
ELMSAN1	ELMSAN1	MFAP1	MFAP1	0|1	0|0	0.5	1.05874	1.05711	0
ELMSAN1	ELMSAN1	NDUFB4	NDUFB4	0|1	0|0	0.5	1.05874	1.05711	0
ELMSAN1	ELMSAN1	RPS27A	RPS27A	0|1	0|0	0.5	1.05874	1.05711	0
ELMSAN1	ELMSAN1	TRO	TRO	0|1	0|0	0.5	1.05874	1.05711	0
ELMSAN1	ELMSAN1	TICRR	TICRR	0|1	0|0	0.5	1.05874	1.05711	0
ELMSAN1	ELMSAN1	GFM1	GFM1	0|1	0|0	0.5	1.05874	1.05711	0
ELMSAN1	ELMSAN1	WDR33	WDR33	0|1	0|0	0.5	1.05874	1.05711	0
ELMSAN1	ELMSAN1	RAD51AP1	RAD51AP1	0|1	0|0	0.5	1.05874	1.05711	0
ELMSAN1	ELMSAN1	RNF20	RNF20	0|1	0|0	0.5	1.05874	1.05711	0
ELMSAN1	ELMSAN1	TUBGCP4	TUBGCP4	0|1	0|0	0.5	1.05874	1.05711	0
ELMSAN1	ELMSAN1	TUBGCP6	TUBGCP6	0|1	0|0	0.5	1.05874	1.05711	0
ELMSAN1	ELMSAN1	COX5A	COX5A	0|1	0|0	0.5	1.05874	1.05711	0
ELMSAN1	ELMSAN1	CPSF4	CPSF4	0|1	0|0	0.5	1.05874	1.05711	0
ELMSAN1	ELMSAN1	CPSF3	CPSF3	0|1	0|0	0.5	1.05874	1.05711	0
ELMSAN1	ELMSAN1	CPSF2	CPSF2	0|1	0|0	0.5	1.05874	1.05711	0
ELMSAN1	ELMSAN1	CPSF1	CPSF1	0|1	0|0	0.5	1.05874	1.05711	0
ELMSAN1	ELMSAN1	PPFIA1	PPFIA1	0|1	0|0	0.5	1.05874	1.05711	0
ELMSAN1	ELMSAN1	TRIM27	TRIM27	0|1	0|0	0.5	1.05874	1.05711	0
ELMSAN1	ELMSAN1	PRKRIR	PRKRIR	0|1	0|0	0.5	1.05874	1.05711	0
ELMSAN1	ELMSAN1	IPO7	IPO7	0|1	0|0	0.5	1.05874	1.05711	0
ELMSAN1	ELMSAN1	MAN1B1	MAN1B1	0|1	0|0	0.5	1.05874	1.05711	0
ELMSAN1	ELMSAN1	PKP2	PKP2	0|1	0|0	0.5	1.05874	1.05711	0
ELMSAN1	ELMSAN1	SLC25A12	SLC25A12	0|1	0|0	0.5	1.05874	1.05711	0
ELMSAN1	ELMSAN1	SMCHD1	SMCHD1	0|1	0|0	0.5	1.05874	1.05711	0
ELMSAN1	ELMSAN1	NDUFA10	NDUFA10	0|1	0|0	0.5	1.05874	1.05711	0
ELMSAN1	ELMSAN1	SPIN1	SPIN1	0|1	0|0	0.5	1.05874	1.05711	0
ELMSAN1	ELMSAN1	AARS2	AARS2	0|1	0|0	0.5	1.05874	1.05711	0
ELMSAN1	ELMSAN1	ALG1	ALG1	0|1	0|0	0.5	1.05874	1.05711	0
ELMSAN1	ELMSAN1	SHPRH	SHPRH	0|1	0|0	0.5	1.05874	1.05711	0
ELMSAN1	ELMSAN1	GLE1	GLE1	0|1	0|0	0.5	1.05874	1.05711	0
ELMSAN1	ELMSAN1	C11orf57	C11orf57	0|1	0|0	0.5	1.05874	1.05711	0
ELMSAN1	ELMSAN1	HAT1	HAT1	0|1	0|0	0.5	1.05874	1.05711	0
ELMSAN1	ELMSAN1	KIF14	KIF14	0|1	0|0	0.5	1.05874	1.05711	0
ELMSAN1	ELMSAN1	CBX5	CBX5	0|1	0|0	0.5	1.05874	1.05711	0
ELMSAN1	ELMSAN1	CBX4	CBX4	0|1	0|0	0.5	1.05874	1.05711	0
ELMSAN1	ELMSAN1	FASTKD2	FASTKD2	0|1	0|0	0.5	1.05874	1.05711	0
ELMSAN1	ELMSAN1	LENG9	LENG9	0|1	0|0	0.5	1.05874	1.05711	0
ELMSAN1	ELMSAN1	ERCC2	ERCC2	0|1	0|0	0.5	1.05874	1.05711	0
ELMSAN1	ELMSAN1	USP7	USP7	0|1	0|0	0.5	1.05874	1.05711	0
ELMSAN1	ELMSAN1	ARHGAP5	ARHGAP5	0|1	0|0	0.5	1.05874	1.05711	0
ELMSAN1	ELMSAN1	PFKP	PFKP	0|1	0|0	0.5	1.05874	1.05711	0
ELMSAN1	ELMSAN1	MED17	MED17	0|1	0|0	0.5	1.05874	1.05711	0
ELMSAN1	ELMSAN1	INTS5	INTS5	0|1	0|0	0.5	1.05874	1.05711	0
ELMSAN1	ELMSAN1	MEAF6	MEAF6	0|1	0|0	0.5	1.05874	1.05711	0
ELMSAN1	ELMSAN1	ZNF354B	ZNF354B	0|1	0|0	0.5	1.05874	1.05711	0
ELMSAN1	ELMSAN1	TFB2M	TFB2M	0|1	0|0	0.5	1.05874	1.05711	0
ELMSAN1	ELMSAN1	EML4	EML4	0|1	0|0	0.5	1.05874	1.05711	0
ELMSAN1	ELMSAN1	SLC25A22	SLC25A22	0|1	0|0	0.5	1.05874	1.05711	0
ELMSAN1	ELMSAN1	GMPS	GMPS	0|1	0|0	0.5	1.05874	1.05711	0
ELMSAN1	ELMSAN1	KPNA3	KPNA3	0|1	0|0	0.5	1.05874	1.05711	0
ELMSAN1	ELMSAN1	GLDC	GLDC	0|1	0|0	0.5	1.05874	1.05711	0
ELMSAN1	ELMSAN1	APTX	APTX	0|1	0|0	0.5	1.05874	1.05711	0
ELMSAN1	ELMSAN1	CCDC137	CCDC137	0|1	0|0	0.5	1.05874	1.05711	0
ELMSAN1	ELMSAN1	TNIK	TNIK	0|1	0|0	0.5	1.05874	1.05711	0
ELMSAN1	ELMSAN1	KIAA0101	KIAA0101	0|1	0|0	0.5	1.05874	1.05711	0
ELMSAN1	ELMSAN1	STAT3	STAT3	0|1	0|0	0.5	1.05874	1.05711	0
ELMSAN1	ELMSAN1	MAP4K5	MAP4K5	0|1	0|0	0.5	1.05874	1.05711	0
ELMSAN1	ELMSAN1	APEX1	APEX1	0|1	0|0	0.5	1.05874	1.05711	0
ELMSAN1	ELMSAN1	NUMB	NUMB	0|1	0|0	0.5	1.05874	1.05711	0
ELMSAN1	ELMSAN1	43714	43714	0|1	0|0	0.5	1.05874	1.05711	0
ELMSAN1	ELMSAN1	TFCP2	TFCP2	0|1	0|0	0.5	1.05874	1.05711	0
ELMSAN1	ELMSAN1	TROVE2	TROVE2	0|1	0|0	0.5	1.05874	1.05711	0
ELMSAN1	ELMSAN1	KCTD12	KCTD12	0|1	0|0	0.5	1.05874	1.05711	0
ELMSAN1	ELMSAN1	KCTD15	KCTD15	0|1	0|0	0.5	1.05874	1.05711	0
ELMSAN1	ELMSAN1	SLAIN1	SLAIN1	0|1	0|0	0.5	1.05874	1.05711	0
ELMSAN1	ELMSAN1	TUBA1C	TUBA1C	0|1	0|0	0.5	1.05874	1.05711	0
ELMSAN1	ELMSAN1	PIK3R4	PIK3R4	0|1	0|0	0.5	1.05874	1.05711	0
ELMSAN1	ELMSAN1	STAG2	STAG2	0|1	0|0	0.5	1.05874	1.05711	0
ELMSAN1	ELMSAN1	TAF9	TAF9	0|1	0|0	0.5	1.05874	1.05711	0
ELMSAN1	ELMSAN1	CCDC101	CCDC101	0|1	0|0	0.5	1.05874	1.05711	0
ELMSAN1	ELMSAN1	DROSHA	DROSHA	0|1	0|0	0.5	1.05874	1.05711	0
ELMSAN1	ELMSAN1	PDCD6	PDCD6	0|1	0|0	0.5	1.05874	1.05711	0
ELMSAN1	ELMSAN1	PDCD4	PDCD4	0|1	0|0	0.5	1.05874	1.05711	0
ELMSAN1	ELMSAN1	GCAT	GCAT	0|1	0|0	0.5	1.05874	1.05711	0
ELMSAN1	ELMSAN1	TADA1	TADA1	0|1	0|0	0.5	1.05874	1.05711	0
ELMSAN1	ELMSAN1	TADA3	TADA3	0|1	0|0	0.5	1.05874	1.05711	0
ELMSAN1	ELMSAN1	AP2B1	AP2B1	0|1	0|0	0.5	1.05874	1.05711	0
ELMSAN1	ELMSAN1	ORC4	ORC4	0|1	0|0	0.5	1.05874	1.05711	0
ELMSAN1	ELMSAN1	MPHOSPH10	MPHOSPH10	0|1	0|0	0.5	1.05874	1.05711	0
ELMSAN1	ELMSAN1	SERPINH1	SERPINH1	0|1	0|0	0.5	1.05874	1.05711	0
ELMSAN1	ELMSAN1	MTA2	MTA2	0|14	0|2	7	1.05841	0.944521	0.5
ELMSAN1	ELMSAN1	SRSF4	SRSF4	5|12	1|3	8.5	1.05788	1.03349	0.95
ELMSAN1	ELMSAN1	CHD3	CHD3	1|11	1|0	6	1.05751	1.03717	0.5
ELMSAN1	ELMSAN1	MRPS34	MRPS34	1|11	1|0	6	1.05751	1.03717	0.5
ELMSAN1	ELMSAN1	ATAD3B	ATAD3B	3|34	1|5	18.5	1.05376	1.00187	0.5
ELMSAN1	ELMSAN1	RFC4	RFC4	2|11	0|3	6.5	1.05143	1.05027	0.8
ELMSAN1	ELMSAN1	SRSF10	SRSF10	3|8	1|1	5.5	1.05097	1.03889	0.98
ELMSAN1	ELMSAN1	EIF4A3	EIF4A3	10|19	4|1	14.5	1.0474	0.988201	1
ELMSAN1	ELMSAN1	C1QBP	C1QBP	7|15	1|5	11	1.04581	1.00696	0.9
ELMSAN1	ELMSAN1	RPL7A	RPL7A	15|34	4|7	24.5	1.0433	0.997179	0.99
ELMSAN1	ELMSAN1	PHF2	PHF2	0|7	0|1	3.5	1.03695	0.991958	0.5
ELMSAN1	ELMSAN1	SLC25A13	SLC25A13	0|7	0|1	3.5	1.03695	0.991958	0.5
ELMSAN1	ELMSAN1	RBFOX2	RBFOX2	0|7	0|1	3.5	1.03695	0.991958	0.5
ELMSAN1	ELMSAN1	MMTAG2	MMTAG2	2|4	0|2	3	1.033	1.01732	0.93
ELMSAN1	ELMSAN1	SNRPD3	SNRPD3	2|4	0|2	3	1.033	1.01732	0.93
ELMSAN1	ELMSAN1	RPL5	RPL5	15|61	6|7	38	1.03	1.02832	0.81
ELMSAN1	ELMSAN1	CAPRIN1	CAPRIN1	11|49	3|9	30	1.0268	1.02667	0.52
ELMSAN1	ELMSAN1	ACIN1	ACIN1	1|10	1|0	5.5	1.02512	1.01025	0.5
ELMSAN1	ELMSAN1	HADHB	HADHB	0|13	0|2	6.5	1.0243	0.923305	0.5
ELMSAN1	ELMSAN1	RNMTL1	RNMTL1	2|10	0|3	6	1.02322	1.02301	0.8
ELMSAN1	ELMSAN1	C8orf33	C8orf33	1|2	0|1	1.5	1.02088	1.01456	0.48
ELMSAN1	ELMSAN1	RPL17	RPL17	11|35	3|7	23	1.01319	1.00103	0.74
ELMSAN1	ELMSAN1	MRPL12	MRPL12	2|5	1|0	3.5	1.01306	1.00364	0.98
ELMSAN1	ELMSAN1	TECR	TECR	1|8	0|2	4.5	1.01159	1.00503	0.5
ELMSAN1	ELMSAN1	CSDE1	CSDE1	6|42	1|9	24	1.00718	0.993537	0.5
ELMSAN1	ELMSAN1	HNRNPDL	HNRNPDL	4|14	1|3	9	1.0046	1.00042	0.87
ELMSAN1	ELMSAN1	RUVBL2	RUVBL2	2|17	1|2	9.5	1.00267	0.986489	0.74
ELMSAN1	ELMSAN1	MRPS28	MRPS28	3|0	1|0	1.5	1.001	0.894336	0.5
ELMSAN1	ELMSAN1	SRSF6	SRSF6	2|3	0|2	2.5	0.998885	0.975825	0.92
ELMSAN1	ELMSAN1	PRPF19	PRPF19	8|32	1|9	20	0.998531	0.99683	0.52
ELMSAN1	ELMSAN1	RPL34	RPL34	5|9	1|3	7	0.997043	0.954927	0.95
ELMSAN1	ELMSAN1	PRKAR2A	PRKAR2A	0|6	0|1	3	0.993788	0.959453	0.5
ELMSAN1	ELMSAN1	SLC16A1	SLC16A1	0|6	0|1	3	0.993788	0.959453	0.5
ELMSAN1	ELMSAN1	ZRANB2	ZRANB2	0|6	0|1	3	0.993788	0.959453	0.5
ELMSAN1	ELMSAN1	UTP14A	UTP14A	0|6	0|1	3	0.993788	0.959453	0.5
ELMSAN1	ELMSAN1	TUBB6	TUBB6	0|6	0|1	3	0.993788	0.959453	0.5
ELMSAN1	ELMSAN1	RBM8A	RBM8A	1|9	1|0	5	0.992734	0.982582	0.5
ELMSAN1	ELMSAN1	DDX21	DDX21	16|61	1|20	38.5	0.989015	0.985371	0.5
ELMSAN1	ELMSAN1	ILF3	ILF3	21|76	7|13	48.5	0.981145	0.975043	0.51
ELMSAN1	ELMSAN1	XPO1	XPO1	1|1	0|1	1	0.977714	0.965095	0
ELMSAN1	ELMSAN1	CNTNAP4	CNTNAP4	1|1	0|1	1	0.977714	0.965095	0
ELMSAN1	ELMSAN1	DNMT1	DNMT1	1|7	0|2	4	0.977475	0.974119	0.5
ELMSAN1	ELMSAN1	U2SURP	U2SURP	1|19	0|4	10	0.97721	0.914099	0.5
ELMSAN1	ELMSAN1	SYNCRIP	SYNCRIP	5|32	1|7	18.5	0.976701	0.969308	0.51
ELMSAN1	ELMSAN1	RPL3	RPL3	28|77	2|30	52.5	0.976209	0.948843	0.5
ELMSAN1	ELMSAN1	RPL31	RPL31	5|17	3|0	11	0.975796	0.970154	0.99
ELMSAN1	ELMSAN1	GNL3	GNL3	12|35	1|13	23.5	0.971178	0.953321	0.5
ELMSAN1	ELMSAN1	PTBP1	PTBP1	13|45	3|11	29	0.968451	0.960969	0.51
ELMSAN1	ELMSAN1	PA2G4	PA2G4	12|37	3|9	24.5	0.962063	0.948201	0.55
ELMSAN1	ELMSAN1	RPL28	RPL28	8|14	3|2	11	0.960166	0.903548	0.99
ELMSAN1	ELMSAN1	RPS15	RPS15	13|35	1|14	24	0.959721	0.935276	0.5
ELMSAN1	ELMSAN1	NMD3	NMD3	0|17	0|3	8.5	0.95962	0.831256	0.5
ELMSAN1	ELMSAN1	RPS17L	RPS17L	8|27	0|11	17.5	0.957894	0.950544	0.5
ELMSAN1	ELMSAN1	HNRNPR	HNRNPR	10|34	3|7	22	0.957796	0.950143	0.61
ELMSAN1	ELMSAN1	XRN2	XRN2	5|23	0|8	14	0.954463	0.954461	0.51
ELMSAN1	ELMSAN1	RPS3A	RPS3A	25|49	5|17	37	0.952725	0.886244	0.51
ELMSAN1	ELMSAN1	NKAP	NKAP	0|5	0|1	2.5	0.950627	0.925806	0.5
ELMSAN1	ELMSAN1	SF3B4	SF3B4	0|5	0|1	2.5	0.950627	0.925806	0.5
ELMSAN1	ELMSAN1	RAD21	RAD21	0|5	0|1	2.5	0.950627	0.925806	0.5
ELMSAN1	ELMSAN1	PURA	PURA	0|5	0|1	2.5	0.950627	0.925806	0.5
ELMSAN1	ELMSAN1	HDAC1	HDAC1	0|5	0|1	2.5	0.950627	0.925806	0.5
ELMSAN1	ELMSAN1	SNRPF	SNRPF	2|3	1|0	2.5	0.948285	0.926393	0.98
ELMSAN1	ELMSAN1	KHDRBS1	KHDRBS1	4|17	1|4	10.5	0.947391	0.947	0.68
ELMSAN1	ELMSAN1	MYL12B	MYL12B	3|17	2|1	10	0.941716	0.939721	0.9
ELMSAN1	ELMSAN1	RBM39	RBM39	7|18	0|9	12.5	0.932215	0.910723	0.53
ELMSAN1	ELMSAN1	RPSA	RPSA	20|60	4|18	40	0.92653	0.9093	0.5
ELMSAN1	ELMSAN1	SNW1	SNW1	0|10	0|2	5	0.92195	0.856509	0.5
ELMSAN1	ELMSAN1	GRWD1	GRWD1	1|11	0|3	6	0.920912	0.903204	0.5
ELMSAN1	ELMSAN1	SRSF7	SRSF7	2|12	0|4	7	0.920181	0.917812	0.5
ELMSAN1	ELMSAN1	NACA	NACA	6|16	0|8	11	0.918613	0.901244	0.54
ELMSAN1	ELMSAN1	EMD	EMD	4|21	1|5	12.5	0.917833	0.916942	0.56
ELMSAN1	ELMSAN1	DAD1	DAD1	2|2	1|0	2	0.915898	0.885244	0.97
ELMSAN1	ELMSAN1	RPS27L	RPS27L	2|6	0|3	4	0.910408	0.905768	0.8
ELMSAN1	ELMSAN1	SAFB2	SAFB2	1|5	0|2	3	0.909245	0.909156	0.49
ELMSAN1	ELMSAN1	TARDBP	TARDBP	1|5	0|2	3	0.909245	0.909156	0.49
ELMSAN1	ELMSAN1	PGAM5	PGAM5	11|34	2|11	22.5	0.907547	0.89498	0.5
ELMSAN1	ELMSAN1	FRG1	FRG1	0|4	0|1	2	0.907465	0.89089	0.5
ELMSAN1	ELMSAN1	TRA2A	TRA2A	0|4	0|1	2	0.907465	0.89089	0.5
ELMSAN1	ELMSAN1	VPS35	VPS35	0|4	0|1	2	0.907465	0.89089	0.5
ELMSAN1	ELMSAN1	CORO1C	CORO1C	0|4	0|1	2	0.907465	0.89089	0.5
ELMSAN1	ELMSAN1	MLLT4	MLLT4	0|4	0|1	2	0.907465	0.89089	0.5
ELMSAN1	ELMSAN1	PSIP1	PSIP1	0|15	0|3	7.5	0.903212	0.798008	0.5
ELMSAN1	ELMSAN1	DNAJC9	DNAJC9	2|14	2|0	8	0.90054	0.89427	0.94
ELMSAN1	ELMSAN1	FBL	FBL	3|19	1|4	11	0.900007	0.895263	0.56
ELMSAN1	ELMSAN1	MYL3	MYL3	1|6	1|0	3.5	0.895573	0.894469	0.5
ELMSAN1	ELMSAN1	RPS14	RPS14	8|31	3|6	19.5	0.89105	0.888814	0.56
ELMSAN1	ELMSAN1	SNRPA1	SNRPA1	0|9	0|2	4.5	0.887835	0.833055	0.5
ELMSAN1	ELMSAN1	MYH14	MYH14	0|9	0|2	4.5	0.887835	0.833055	0.5
ELMSAN1	ELMSAN1	SNRNP200	SNRNP200	1|33	1|5	17	0.887267	0.758335	0.5
ELMSAN1	ELMSAN1	RPS16	RPS16	11|22	3|7	16.5	0.885224	0.838256	0.74
ELMSAN1	ELMSAN1	SNRPB2	SNRPB2	2|1	1|0	1.5	0.883511	0.842087	0.48
ELMSAN1	ELMSAN1	RPL11	RPL11	11|19	5|2	15	0.881872	0.820333	1
ELMSAN1	ELMSAN1	GNB2L1	GNB2L1	14|40	3|13	27	0.879809	0.861403	0.5
ELMSAN1	ELMSAN1	RPL23A	RPL23A	9|28	5|2	18.5	0.879284	0.868314	0.96
ELMSAN1	ELMSAN1	SRSF5	SRSF5	8|16	1|8	12	0.87526	0.834918	0.57
ELMSAN1	ELMSAN1	PNN	PNN	0|10	1|0	5	0.875248	0.813122	0.5
ELMSAN1	ELMSAN1	FBLL1	FBLL1	1|4	0|2	2.5	0.87513	0.874868	0.49
ELMSAN1	ELMSAN1	RBBP4	RBBP4	1|4	0|2	2.5	0.87513	0.874868	0.49
ELMSAN1	ELMSAN1	SRSF9	SRSF9	0|14	0|3	7	0.875009	0.780854	0.5
ELMSAN1	ELMSAN1	RPL10L	RPL10L	5|12	0|7	8.5	0.868911	0.848872	0.55
ELMSAN1	ELMSAN1	EIF2S1	EIF2S1	3|29	2|4	16	0.864413	0.836438	0.5
ELMSAN1	ELMSAN1	VAPA	VAPA	0|3	0|1	1.5	0.864303	0.854548	0.5
ELMSAN1	ELMSAN1	RPS26P11	RPS26P11	0|3	0|1	1.5	0.864303	0.854548	0.5
ELMSAN1	ELMSAN1	LUC7L	LUC7L	0|3	0|1	1.5	0.864303	0.854548	0.5
ELMSAN1	ELMSAN1	CHD5	CHD5	0|3	0|1	1.5	0.864303	0.854548	0.5
ELMSAN1	ELMSAN1	TOP3B	TOP3B	0|3	0|1	1.5	0.864303	0.854548	0.5
ELMSAN1	ELMSAN1	PINX1	PINX1	0|3	0|1	1.5	0.864303	0.854548	0.5
ELMSAN1	ELMSAN1	C17orf85	C17orf85	0|3	0|1	1.5	0.864303	0.854548	0.5
ELMSAN1	ELMSAN1	TCERG1	TCERG1	0|3	0|1	1.5	0.864303	0.854548	0.5
ELMSAN1	ELMSAN1	YWHAQ	YWHAQ	0|3	0|1	1.5	0.864303	0.854548	0.5
ELMSAN1	ELMSAN1	GLUL	GLUL	0|3	0|1	1.5	0.864303	0.854548	0.5
ELMSAN1	ELMSAN1	SGPL1	SGPL1	0|3	0|1	1.5	0.864303	0.854548	0.5
ELMSAN1	ELMSAN1	RRS1	RRS1	0|3	0|1	1.5	0.864303	0.854548	0.5
ELMSAN1	ELMSAN1	COPB2	COPB2	0|3	0|1	1.5	0.864303	0.854548	0.5
ELMSAN1	ELMSAN1	GSPT1	GSPT1	0|3	0|1	1.5	0.864303	0.854548	0.5
ELMSAN1	ELMSAN1	RPL22	RPL22	2|11	1|2	6.5	0.86367	0.862724	0.74
ELMSAN1	ELMSAN1	CFL1	CFL1	1|5	1|0	3	0.863186	0.863102	0.5
ELMSAN1	ELMSAN1	RPS24	RPS24	9|13	3|4	11	0.861907	0.790061	0.96
ELMSAN1	ELMSAN1	RPS4X	RPS4X	16|62	5|15	39	0.857786	0.855128	0.5
ELMSAN1	ELMSAN1	EIF4A1	EIF4A1	10|37	5|5	23.5	0.85724	0.853567	0.63
ELMSAN1	ELMSAN1	BUB3	BUB3	6|8	1|5	7	0.857036	0.794696	0.75
ELMSAN1	ELMSAN1	SNRPD2	SNRPD2	1|10	1|1	5.5	0.854992	0.842586	0.5
ELMSAN1	ELMSAN1	EIF3I	EIF3I	5|23	1|7	14	0.854888	0.854886	0.51
ELMSAN1	ELMSAN1	SAFB	SAFB	0|8	0|2	4	0.85372	0.80892	0.5
ELMSAN1	ELMSAN1	DNAJB11	DNAJB11	2|5	1|1	3.5	0.844932	0.837078	0.92
ELMSAN1	ELMSAN1	RPL29	RPL29	5|8	2|2	6.5	0.844715	0.801905	0.95
ELMSAN1	ELMSAN1	HSD17B12	HSD17B12	0|9	1|0	4.5	0.842861	0.790855	0.5
ELMSAN1	ELMSAN1	PCBP1	PCBP1	2|11	2|0	6.5	0.833469	0.832555	0.94
ELMSAN1	ELMSAN1	XRCC5	XRCC5	1|4	1|0	2.5	0.830799	0.83055	0.5
ELMSAN1	ELMSAN1	C7orf55	C7orf55	3|6	2|0	4.5	0.825142	0.806102	0.98
ELMSAN1	ELMSAN1	RPL13A	RPL13A	11|17	4|5	14	0.823329	0.75488	0.93
ELMSAN1	ELMSAN1	CDK5RAP3	CDK5RAP3	0|2	0|1	1	0.821141	0.81659	0.48
ELMSAN1	ELMSAN1	TAOK2	TAOK2	0|2	0|1	1	0.821141	0.81659	0.48
ELMSAN1	ELMSAN1	CNIH4	CNIH4	0|2	0|1	1	0.821141	0.81659	0.48
ELMSAN1	ELMSAN1	RSRC2	RSRC2	0|2	0|1	1	0.821141	0.81659	0.48
ELMSAN1	ELMSAN1	RBM22	RBM22	0|2	0|1	1	0.821141	0.81659	0.48
ELMSAN1	ELMSAN1	RPS21	RPS21	4|20	1|6	12	0.819824	0.819529	0.51
ELMSAN1	ELMSAN1	SRSF11	SRSF11	0|7	0|2	3.5	0.819605	0.784043	0.5
ELMSAN1	ELMSAN1	RPL19	RPL19	6|22	2|6	14	0.818587	0.815531	0.53
ELMSAN1	ELMSAN1	SEC61B	SEC61B	2|4	1|1	3	0.81792	0.805508	0.91
ELMSAN1	ELMSAN1	RPS3	RPS3	23|69	10|13	46	0.817531	0.801918	0.5
ELMSAN1	ELMSAN1	RPS18	RPS18	8|20	4|3	14	0.814901	0.79308	0.89
ELMSAN1	ELMSAN1	CBX3	CBX3	1|2	0|2	1.5	0.806899	0.801905	0.44
ELMSAN1	ELMSAN1	RPS12	RPS12	2|7	0|4	4.5	0.799989	0.79815	0.49
ELMSAN1	ELMSAN1	SF3B2	SF3B2	2|18	1|4	10	0.798522	0.782794	0.5
ELMSAN1	ELMSAN1	TIMM13	TIMM13	1|3	1|0	2	0.798412	0.79667	0.5
ELMSAN1	ELMSAN1	RPL35A	RPL35A	7|7	3|2	7	0.796092	0.710897	0.96
ELMSAN1	ELMSAN1	AIFM1	AIFM1	0|16	0|4	8	0.793856	0.694464	0.5
ELMSAN1	ELMSAN1	RPS13	RPS13	7|31	3|7	19	0.791607	0.791489	0.5
ELMSAN1	ELMSAN1	RPL12	RPL12	6|21	3|4	13.5	0.791164	0.78697	0.6
ELMSAN1	ELMSAN1	TCP1	TCP1	2|3	1|1	2.5	0.790908	0.772649	0.9
ELMSAN1	ELMSAN1	MCM5	MCM5	0|11	0|3	5.5	0.790398	0.726966	0.5
ELMSAN1	ELMSAN1	SF3A1	SF3A1	0|6	0|2	3	0.78549	0.758351	0.5
ELMSAN1	ELMSAN1	SUMO3	SUMO3	0|1	0|1	0.5	0.777979	0.77678	0
ELMSAN1	ELMSAN1	SREK1	SREK1	0|1	0|1	0.5	0.777979	0.77678	0
ELMSAN1	ELMSAN1	CPNE3	CPNE3	0|1	0|1	0.5	0.777979	0.77678	0
ELMSAN1	ELMSAN1	MTHFD1	MTHFD1	0|1	0|1	0.5	0.777979	0.77678	0
ELMSAN1	ELMSAN1	MRE11A	MRE11A	0|1	0|1	0.5	0.777979	0.77678	0
ELMSAN1	ELMSAN1	PIN1	PIN1	0|1	0|1	0.5	0.777979	0.77678	0
ELMSAN1	ELMSAN1	DAP3	DAP3	0|1	0|1	0.5	0.777979	0.77678	0
ELMSAN1	ELMSAN1	MRPS16	MRPS16	0|1	0|1	0.5	0.777979	0.77678	0
ELMSAN1	ELMSAN1	RPL7	RPL7	18|48	5|17	33	0.777646	0.755305	0.5
ELMSAN1	ELMSAN1	POLDIP3	POLDIP3	1|13	2|0	7	0.774724	0.751771	0.5
ELMSAN1	ELMSAN1	SNRPB	SNRPB	1|7	1|1	4	0.773956	0.771298	0.5
ELMSAN1	ELMSAN1	RPLP2	RPLP2	14|52	6|12	33	0.769632	0.766111	0.5
ELMSAN1	ELMSAN1	RBMX	RBMX	5|13	2|4	9	0.76709	0.753013	0.63
ELMSAN1	ELMSAN1	RPL3L	RPL3L	1|2	1|0	1.5	0.766025	0.761283	0.48
ELMSAN1	ELMSAN1	TRMT112	TRMT112	1|2	1|0	1.5	0.766025	0.761283	0.48
ELMSAN1	ELMSAN1	RPL21	RPL21	8|26	1|12	17	0.765225	0.757938	0.5
ELMSAN1	ELMSAN1	SSB	SSB	2|2	1|1	2	0.763896	0.738329	0.84
ELMSAN1	ELMSAN1	SRSF3	SRSF3	3|11	1|4	7	0.755738	0.753948	0.56
ELMSAN1	ELMSAN1	PTBP3	PTBP3	1|6	1|1	3.5	0.746944	0.746023	0.5
ELMSAN1	ELMSAN1	SLC25A5	SLC25A5	5|7	2|3	6	0.746712	0.701638	0.81
ELMSAN1	ELMSAN1	LSM14A	LSM14A	2|7	2|0	4.5	0.74404	0.74233	0.94
ELMSAN1	ELMSAN1	RPS11	RPS11	9|21	3|8	15	0.739548	0.714281	0.51
ELMSAN1	ELMSAN1	SRRM1	SRRM1	1|0	0|2	0.5	0.738669	0.721602	0
ELMSAN1	ELMSAN1	RBM14	RBM14	14|34	3|16	24	0.738198	0.711637	0.49
ELMSAN1	ELMSAN1	RPL4	RPL4	17|63	5|21	40	0.737058	0.733457	0.5
ELMSAN1	ELMSAN1	MTHFD1L	MTHFD1L	0|9	0|3	4.5	0.73399	0.688702	0.5
ELMSAN1	ELMSAN1	TUBB2A	TUBB2A	0|9	0|3	4.5	0.73399	0.688702	0.5
ELMSAN1	ELMSAN1	CCT5	CCT5	1|1	1|0	1	0.733638	0.724169	0
ELMSAN1	ELMSAN1	HIST1H3A	HIST1H3A	1|10	1|2	5.5	0.733295	0.722655	0.5
ELMSAN1	ELMSAN1	RPS28	RPS28	3|5	1|3	4	0.728221	0.705587	0.66
ELMSAN1	ELMSAN1	HNRNPH1	HNRNPH1	8|24	3|8	16	0.724441	0.714288	0.5
ELMSAN1	ELMSAN1	LUC7L2	LUC7L2	1|4	0|3	2.5	0.723486	0.72327	0.47
ELMSAN1	ELMSAN1	H1FX	H1FX	3|8	0|6	5.5	0.722002	0.713702	0.46
ELMSAN1	ELMSAN1	ARL6IP4	ARL6IP4	0|4	0|2	2	0.717259	0.704159	0.49
ELMSAN1	ELMSAN1	RPL27A	RPL27A	4|13	1|6	8.5	0.716488	0.711855	0.51
ELMSAN1	ELMSAN1	DDX3X	DDX3X	19|48	4|23	33.5	0.715574	0.690766	0.48
ELMSAN1	ELMSAN1	PABPC1	PABPC1	18|70	8|18	44	0.714342	0.712162	0.5
ELMSAN1	ELMSAN1	HIST2H2BF	HIST2H2BF	6|19	3|5	12.5	0.714335	0.707559	0.52
ELMSAN1	ELMSAN1	EPB41L2	EPB41L2	0|5	1|0	2.5	0.713313	0.694688	0.5
ELMSAN1	ELMSAN1	FUS	FUS	3|13	1|5	8	0.712827	0.712683	0.5
ELMSAN1	ELMSAN1	NPM1	NPM1	25|102	12|24	63.5	0.709746	0.708537	0.5
ELMSAN1	ELMSAN1	RPL27	RPL27	8|19	4|5	13.5	0.708133	0.686245	0.56
ELMSAN1	ELMSAN1	HNRNPM	HNRNPM	27|128	13|30	77.5	0.707806	0.70776	0.5
ELMSAN1	ELMSAN1	LRRC59	LRRC59	0|8	0|3	4	0.705787	0.66875	0.5
ELMSAN1	ELMSAN1	RPL14	RPL14	5|13	2|5	9	0.704624	0.691694	0.53
ELMSAN1	ELMSAN1	RBBP7	RBBP7	3|8	1|4	5.5	0.701638	0.693571	0.55
ELMSAN1	ELMSAN1	GCFC2	GCFC2	1|0	1|0	0.5	0.701251	0.685048	0
ELMSAN1	ELMSAN1	MCL1	MCL1	1|0	1|0	0.5	0.701251	0.685048	0
ELMSAN1	ELMSAN1	TMEM109	TMEM109	1|0	1|0	0.5	0.701251	0.685048	0
ELMSAN1	ELMSAN1	EIF1	EIF1	1|0	1|0	0.5	0.701251	0.685048	0
ELMSAN1	ELMSAN1	NEFH	NEFH	1|0	1|0	0.5	0.701251	0.685048	0
ELMSAN1	ELMSAN1	POTEE	POTEE	9|21	3|9	15	0.699648	0.675743	0.5
ELMSAN1	ELMSAN1	EEF2	EEF2	15|50	8|11	32.5	0.698169	0.691065	0.5
ELMSAN1	ELMSAN1	PARP1	PARP1	10|55	4|16	32.5	0.692889	0.691002	0.5
ELMSAN1	ELMSAN1	RPS20	RPS20	5|13	3|3	9	0.690313	0.677646	0.63
ELMSAN1	ELMSAN1	RPS6	RPS6	9|21	4|7	15	0.690168	0.666588	0.51
ELMSAN1	ELMSAN1	RPLP0P6	RPLP0P6	8|22	5|4	15	0.685958	0.672444	0.56
ELMSAN1	ELMSAN1	SUB1	SUB1	0|3	0|2	1.5	0.683144	0.675434	0.48
ELMSAN1	ELMSAN1	MORF4L2	MORF4L2	0|3	0|2	1.5	0.683144	0.675434	0.48
ELMSAN1	ELMSAN1	MEX3A	MEX3A	0|4	1|0	2	0.680926	0.668489	0.5
ELMSAN1	ELMSAN1	EFTUD2	EFTUD2	1|16	1|4	8.5	0.679003	0.647291	0.5
ELMSAN1	ELMSAN1	MAP7D3	MAP7D3	0|8	1|1	4	0.675968	0.640495	0.5
ELMSAN1	ELMSAN1	GTF2I	GTF2I	0|11	0|4	5.5	0.673664	0.619601	0.5
ELMSAN1	ELMSAN1	VDAC3	VDAC3	0|12	1|2	6	0.672421	0.61226	0.5
ELMSAN1	ELMSAN1	TUFM	TUFM	5|29	4|5	17	0.670492	0.668079	0.5
ELMSAN1	ELMSAN1	HNRNPH3	HNRNPH3	2|18	0|8	10	0.669122	0.655944	0.5
ELMSAN1	ELMSAN1	RPS2	RPS2	19|40	6|19	29.5	0.668364	0.630777	0.43
ELMSAN1	ELMSAN1	CALM1	CALM1	1|3	1|1	2	0.665908	0.664455	0.48
ELMSAN1	ELMSAN1	MTHFD2	MTHFD2	1|3	1|1	2	0.665908	0.664455	0.48
ELMSAN1	ELMSAN1	RPS25	RPS25	7|10	3|5	8.5	0.665371	0.61631	0.52
ELMSAN1	ELMSAN1	HSPA6	HSPA6	1|7	1|2	4	0.663793	0.661513	0.5
ELMSAN1	ELMSAN1	NOLC1	NOLC1	1|7	1|2	4	0.663793	0.661513	0.5
ELMSAN1	ELMSAN1	HNRNPH2	HNRNPH2	8|19	5|4	13.5	0.658897	0.638531	0.56
ELMSAN1	ELMSAN1	HNRNPL	HNRNPL	6|22	3|7	14	0.657462	0.655008	0.5
ELMSAN1	ELMSAN1	SLIRP	SLIRP	0|6	0|3	3	0.649379	0.626943	0.49
ELMSAN1	ELMSAN1	CPSF6	CPSF6	0|11	1|2	5.5	0.649254	0.597149	0.5
ELMSAN1	ELMSAN1	RBMXL3	RBMXL3	0|2	0|2	1	0.649029	0.645432	0.44
ELMSAN1	ELMSAN1	DDX4	DDX4	0|2	0|2	1	0.649029	0.645432	0.44
ELMSAN1	ELMSAN1	EEF1D	EEF1D	0|7	1|1	3.5	0.648956	0.620798	0.5
ELMSAN1	ELMSAN1	SF3B3	SF3B3	3|26	2|7	14.5	0.648621	0.633747	0.5
ELMSAN1	ELMSAN1	FASN	FASN	0|3	1|0	1.5	0.648539	0.641219	0.5
ELMSAN1	ELMSAN1	DDX19B	DDX19B	0|3	1|0	1.5	0.648539	0.641219	0.5
ELMSAN1	ELMSAN1	HIST1H1D	HIST1H1D	7|14	1|11	10.5	0.644098	0.616413	0.21
ELMSAN1	ELMSAN1	DDOST	DDOST	1|6	1|2	3.5	0.640626	0.639836	0.5
ELMSAN1	ELMSAN1	TUBB	TUBB	1|6	1|2	3.5	0.640626	0.639836	0.5
ELMSAN1	ELMSAN1	U2AF1	U2AF1	1|7	2|0	4	0.640581	0.638381	0.5
ELMSAN1	ELMSAN1	PPP1CC	PPP1CC	1|2	1|1	1.5	0.638895	0.634941	0.42
ELMSAN1	ELMSAN1	RBMXL2	RBMXL2	1|2	1|1	1.5	0.638895	0.634941	0.42
ELMSAN1	ELMSAN1	EIF3K	EIF3K	1|2	1|1	1.5	0.638895	0.634941	0.42
ELMSAN1	ELMSAN1	RPL6	RPL6	13|43	4|19	28	0.635329	0.628821	0.49
ELMSAN1	ELMSAN1	EWSR1	EWSR1	3|13	2|4	8	0.633546	0.633418	0.5
ELMSAN1	ELMSAN1	TMPO	TMPO	1|26	2|5	13.5	0.63159	0.564501	0.5
ELMSAN1	ELMSAN1	CPSF7	CPSF7	0|9	0|4	4.5	0.625588	0.586988	0.5
ELMSAN1	ELMSAN1	MATR3	MATR3	6|36	5|7	21	0.624867	0.621613	0.5
ELMSAN1	ELMSAN1	RBM26	RBM26	0|6	1|1	3	0.621943	0.600455	0.5
ELMSAN1	ELMSAN1	HNRNPAB	HNRNPAB	1|9	1|3	5	0.621644	0.615287	0.5
ELMSAN1	ELMSAN1	EIF1AX	EIF1AX	1|5	1|2	3	0.617458	0.617398	0.49
ELMSAN1	ELMSAN1	UQCRC2	UQCRC2	0|2	1|0	1	0.616151	0.612737	0.48
ELMSAN1	ELMSAN1	MCTS1	MCTS1	0|2	1|0	1	0.616151	0.612737	0.48
ELMSAN1	ELMSAN1	WBSCR22	WBSCR22	0|2	1|0	1	0.616151	0.612737	0.48
ELMSAN1	ELMSAN1	RAB5C	RAB5C	0|2	1|0	1	0.616151	0.612737	0.48
ELMSAN1	ELMSAN1	PPP2R1A	PPP2R1A	0|2	1|0	1	0.616151	0.612737	0.48
ELMSAN1	ELMSAN1	ATP2A2	ATP2A2	0|1	0|2	0.5	0.614914	0.613967	0
ELMSAN1	ELMSAN1	ZCCHC17	ZCCHC17	0|1	0|2	0.5	0.614914	0.613967	0
ELMSAN1	ELMSAN1	HOXA5	HOXA5	0|1	0|2	0.5	0.614914	0.613967	0
ELMSAN1	ELMSAN1	NPM3	NPM3	0|1	0|2	0.5	0.614914	0.613967	0
ELMSAN1	ELMSAN1	PRPH	PRPH	2|0	1|2	1	0.60883	0.569824	0.24
ELMSAN1	ELMSAN1	RPL10	RPL10	7|17	4|6	12	0.607687	0.591142	0.5
ELMSAN1	ELMSAN1	UBC	UBC	4|11	3|3	7.5	0.604255	0.596333	0.54
ELMSAN1	ELMSAN1	FLNA	FLNA	1|34	1|10	17.5	0.602847	0.512045	0.5
ELMSAN1	ELMSAN1	TRA2B	TRA2B	1|8	1|3	4.5	0.601364	0.597461	0.5
ELMSAN1	ELMSAN1	HNRNPF	HNRNPF	2|19	2|5	10.5	0.600145	0.586082	0.5
ELMSAN1	ELMSAN1	RPS15A	RPS15A	10|21	5|9	15.5	0.595428	0.568034	0.5
ELMSAN1	ELMSAN1	PRDX3	PRDX3	0|5	1|1	2.5	0.594931	0.579398	0.5
ELMSAN1	ELMSAN1	MARCKS	MARCKS	0|5	1|1	2.5	0.594931	0.579398	0.5
ELMSAN1	ELMSAN1	MARCKSL1	MARCKSL1	1|4	1|2	2.5	0.594291	0.594113	0.47
ELMSAN1	ELMSAN1	GLUD1	GLUD1	1|11	1|4	6	0.588835	0.577513	0.5
ELMSAN1	ELMSAN1	RPS9	RPS9	14|35	6|16	24.5	0.588648	0.569189	0.46
ELMSAN1	ELMSAN1	BNIP3	BNIP3	2|0	2|0	1	0.58754	0.549898	0.44
ELMSAN1	ELMSAN1	HSPA1A	HSPA1A	7|21	3|10	14	0.586718	0.578988	0.48
ELMSAN1	ELMSAN1	RPL24	RPL24	7|11	4|5	9	0.585715	0.547769	0.45
ELMSAN1	ELMSAN1	DES	DES	1|0	1|1	0.5	0.584871	0.571357	0
ELMSAN1	ELMSAN1	PDIA6	PDIA6	1|0	1|1	0.5	0.584871	0.571357	0
ELMSAN1	ELMSAN1	COX4I1	COX4I1	0|1	1|0	0.5	0.583764	0.582865	0
ELMSAN1	ELMSAN1	MYL6B	MYL6B	0|1	1|0	0.5	0.583764	0.582865	0
ELMSAN1	ELMSAN1	MRPS7	MRPS7	0|1	1|0	0.5	0.583764	0.582865	0
ELMSAN1	ELMSAN1	LMNA	LMNA	0|1	1|0	0.5	0.583764	0.582865	0
ELMSAN1	ELMSAN1	MRPL49	MRPL49	0|1	1|0	0.5	0.583764	0.582865	0
ELMSAN1	ELMSAN1	YWHAB	YWHAB	0|1	1|0	0.5	0.583764	0.582865	0
ELMSAN1	ELMSAN1	OAT	OAT	0|1	1|0	0.5	0.583764	0.582865	0
ELMSAN1	ELMSAN1	SFXN1	SFXN1	0|1	1|0	0.5	0.583764	0.582865	0
ELMSAN1	ELMSAN1	ATP1B3	ATP1B3	0|1	1|0	0.5	0.583764	0.582865	0
ELMSAN1	ELMSAN1	RNPS1	RNPS1	2|7	2|2	4.5	0.583689	0.582347	0.5
ELMSAN1	ELMSAN1	RCC1	RCC1	1|8	2|1	4.5	0.582874	0.579092	0.5
ELMSAN1	ELMSAN1	RPL9	RPL9	14|32	4|20	23	0.582716	0.558014	0.07
ELMSAN1	ELMSAN1	H2AFJ	H2AFJ	3|2	2|2	2.5	0.577157	0.538215	0.2
ELMSAN1	ELMSAN1	HNRNPC	HNRNPC	9|29	8|4	19	0.575222	0.569204	0.5
ELMSAN1	ELMSAN1	SRSF8	SRSF8	1|3	1|2	2	0.571124	0.569878	0.4
ELMSAN1	ELMSAN1	SRRM2	SRRM2	0|12	2|1	6	0.570538	0.519492	0.5
ELMSAN1	ELMSAN1	XRCC6	XRCC6	3|6	3|1	4.5	0.570224	0.557066	0.69
ELMSAN1	ELMSAN1	RPL23	RPL23	7|39	2|18	23	0.569265	0.567674	0.49
ELMSAN1	ELMSAN1	EEF1B2	EEF1B2	2|6	2|2	4	0.56615	0.563264	0.49
ELMSAN1	ELMSAN1	BCL2L2	BCL2L2	2|2	2|1	2	0.555896	0.537291	0.48
ELMSAN1	ELMSAN1	HNRNPK	HNRNPK	18|43	7|24	30.5	0.548194	0.52608	0.04
ELMSAN1	ELMSAN1	RPLP1	RPLP1	1|2	1|2	1.5	0.547957	0.544565	0.24
ELMSAN1	ELMSAN1	HIST1H2AD	HIST1H2AD	1|2	1|2	1.5	0.547957	0.544565	0.24
ELMSAN1	ELMSAN1	HIST1H4A	HIST1H4A	6|19	5|5	12.5	0.545197	0.540025	0.5
ELMSAN1	ELMSAN1	HSP90AB1	HSP90AB1	1|5	1|3	3	0.540522	0.540469	0.45
ELMSAN1	ELMSAN1	HSPA9	HSPA9	13|32	9|10	22.5	0.537501	0.519318	0.5
ELMSAN1	ELMSAN1	RPL13	RPL13	9|27	5|12	18	0.535418	0.527533	0.49
ELMSAN1	ELMSAN1	TUBB4B	TUBB4B	3|7	3|2	5	0.534899	0.526008	0.53
ELMSAN1	ELMSAN1	PCMT1	PCMT1	0|6	1|2	3	0.533417	0.514988	0.5
ELMSAN1	ELMSAN1	U2AF2	U2AF2	7|17	6|4	12	0.532569	0.518069	0.5
ELMSAN1	ELMSAN1	HNRNPA0	HNRNPA0	4|12	3|5	8	0.532306	0.52729	0.5
ELMSAN1	ELMSAN1	PCBP3	PCBP3	2|7	2|3	4.5	0.526911	0.525699	0.48
ELMSAN1	ELMSAN1	TUBB1	TUBB1	2|7	2|3	4.5	0.526911	0.525699	0.48
ELMSAN1	ELMSAN1	ACTA2	ACTA2	9|23	6|9	16	0.525459	0.511579	0.5
ELMSAN1	ELMSAN1	RPN2	RPN2	3|7	4|0	5	0.523349	0.51465	0.77
ELMSAN1	ELMSAN1	RPS8	RPS8	10|28	7|10	19	0.520446	0.509913	0.5
ELMSAN1	ELMSAN1	ATP5D	ATP5D	0|2	1|1	1	0.513895	0.511047	0.42
ELMSAN1	ELMSAN1	CCT7	CCT7	0|2	1|1	1	0.513895	0.511047	0.42
ELMSAN1	ELMSAN1	SSR1	SSR1	0|2	1|1	1	0.513895	0.511047	0.42
ELMSAN1	ELMSAN1	NCL	NCL	20|65	11|28	42.5	0.511316	0.504908	0.41
ELMSAN1	ELMSAN1	LBR	LBR	0|1	0|3	0.5	0.508361	0.507578	0
ELMSAN1	ELMSAN1	SF1	SF1	0|8	1|3	4	0.507514	0.480881	0.5
ELMSAN1	ELMSAN1	TXN	TXN	1|1	2|0	1	0.506438	0.499902	0
ELMSAN1	ELMSAN1	ALYREF	ALYREF	12|28	8|12	20	0.498869	0.479807	0.5
ELMSAN1	ELMSAN1	VDAC2	VDAC2	4|8	2|7	6	0.496204	0.481527	0.06
ELMSAN1	ELMSAN1	EEF1A1P5	EEF1A1P5	4|16	5|3	10	0.49214	0.491556	0.5
ELMSAN1	ELMSAN1	MARK2	MARK2	0|8	2|1	4	0.49191	0.466096	0.5
ELMSAN1	ELMSAN1	CSRP2	CSRP2	0|1	1|1	0.5	0.486883	0.486133	0
ELMSAN1	ELMSAN1	MRPS9	MRPS9	1|9	2|3	5	0.485309	0.480346	0.5
ELMSAN1	ELMSAN1	FUBP1	FUBP1	2|8	3|2	5	0.483712	0.483387	0.49
ELMSAN1	ELMSAN1	HSPA8	HSPA8	18|52	11|24	35	0.480736	0.470479	0.2
ELMSAN1	ELMSAN1	SRSF2	SRSF2	1|2	1|3	1.5	0.47968	0.476711	0
ELMSAN1	ELMSAN1	UBE2S	UBE2S	2|1	3|0	1.5	0.465681	0.443847	0.3
ELMSAN1	ELMSAN1	PRDX1	PRDX1	2|8	1|7	5	0.463968	0.463657	0.21
ELMSAN1	ELMSAN1	PSPC1	PSPC1	5|34	9|3	19.5	0.463158	0.458163	0.5
ELMSAN1	ELMSAN1	EEF1A2	EEF1A2	7|18	4|12	12.5	0.461262	0.450627	0.05
ELMSAN1	ELMSAN1	HSPE1	HSPE1	2|0	2|2	1	0.460917	0.431387	0
ELMSAN1	ELMSAN1	HSD17B4	HSD17B4	2|0	2|2	1	0.460917	0.431387	0
ELMSAN1	ELMSAN1	DDX5	DDX5	15|31	9|19	23	0.454436	0.429438	0
ELMSAN1	ELMSAN1	YWHAZ	YWHAZ	0|6	2|1	3	0.452596	0.436958	0.5
ELMSAN1	ELMSAN1	HSPA5	HSPA5	8|23	4|16	15.5	0.451256	0.443722	0.02
ELMSAN1	ELMSAN1	DDX39B	DDX39B	4|11	4|5	7.5	0.45113	0.445216	0.43
ELMSAN1	ELMSAN1	SLC25A6	SLC25A6	7|17	5|10	12	0.449608	0.437367	0.14
ELMSAN1	ELMSAN1	ARF3	ARF3	2|0	3|0	1	0.44861	0.419869	0.3
ELMSAN1	ELMSAN1	CCT6A	CCT6A	2|0	3|0	1	0.44861	0.419869	0.3
ELMSAN1	ELMSAN1	CS	CS	2|0	3|0	1	0.44861	0.419869	0.3
ELMSAN1	ELMSAN1	TUBA1B	TUBA1B	10|34	10|10	22	0.448424	0.444841	0.5
ELMSAN1	ELMSAN1	MRPS23	MRPS23	2|4	1|6	3	0.447	0.440216	0.01
ELMSAN1	ELMSAN1	PUF60	PUF60	3|9	3|5	6	0.446891	0.443534	0.36
ELMSAN1	ELMSAN1	SFPQ	SFPQ	22|79	22|20	50.5	0.444919	0.441953	0.5
ELMSAN1	ELMSAN1	DDX17	DDX17	14|57	12|21	35.5	0.444522	0.443822	0.5
ELMSAN1	ELMSAN1	CCT3	CCT3	1|4	3|0	2.5	0.437898	0.437766	0.47
ELMSAN1	ELMSAN1	FAM103A1	FAM103A1	0|1	0|4	0.5	0.433281	0.432614	0
ELMSAN1	ELMSAN1	RAN	RAN	0|5	2|1	2.5	0.432939	0.421635	0.49
ELMSAN1	ELMSAN1	MRPS2	MRPS2	3|3	4|1	3	0.431522	0.408692	0.13
ELMSAN1	ELMSAN1	HNRNPA2B1	HNRNPA2B1	11|42	10|17	26.5	0.422815	0.421426	0.5
ELMSAN1	ELMSAN1	PGRMC1	PGRMC1	0|7	2|2	3.5	0.421364	0.403082	0.5
ELMSAN1	ELMSAN1	COPA	COPA	0|3	0|5	1.5	0.419415	0.414681	0.1
ELMSAN1	ELMSAN1	ENO1	ENO1	2|4	4|0	3	0.418042	0.411698	0.41
ELMSAN1	ELMSAN1	ATP1A3	ATP1A3	0|1	1|2	0.5	0.417581	0.416938	0
ELMSAN1	ELMSAN1	SHMT2	SHMT2	0|1	1|2	0.5	0.417581	0.416938	0
ELMSAN1	ELMSAN1	VIM	VIM	8|6	7|5	7	0.414942	0.355279	0
ELMSAN1	ELMSAN1	RPN1	RPN1	4|18	5|7	11	0.414063	0.414045	0.5
ELMSAN1	ELMSAN1	TRAP1	TRAP1	1|5	3|1	3	0.411781	0.41174	0.45
ELMSAN1	ELMSAN1	SRSF1	SRSF1	5|28	6|11	16.5	0.406408	0.405373	0.5
ELMSAN1	ELMSAN1	MRPL22	MRPL22	2|3	4|0	2.5	0.404236	0.394904	0.28
ELMSAN1	ELMSAN1	CCT2	CCT2	1|2	3|0	1.5	0.403756	0.401257	0.3
ELMSAN1	ELMSAN1	RBM3	RBM3	4|11	4|7	7.5	0.40311	0.397826	0.1
ELMSAN1	ELMSAN1	RANBP1	RANBP1	0|1	2|0	0.5	0.402979	0.402358	0
ELMSAN1	ELMSAN1	HNRNPA3	HNRNPA3	7|36	7|16	21.5	0.402362	0.402003	0.47
ELMSAN1	ELMSAN1	NONO	NONO	29|88	30|27	58.5	0.399728	0.392203	0.5
ELMSAN1	ELMSAN1	EIF5A	EIF5A	0|13	2|5	6.5	0.397951	0.358715	0.5
ELMSAN1	ELMSAN1	HSP90B1	HSP90B1	1|1	2|2	1	0.397294	0.392166	0
ELMSAN1	ELMSAN1	ANXA2	ANXA2	0|5	1|4	2.5	0.397182	0.386812	0.33
ELMSAN1	ELMSAN1	GAPDH	GAPDH	2|7	4|2	4.5	0.39282	0.391917	0.42
ELMSAN1	ELMSAN1	YWHAE	YWHAE	2|7	4|2	4.5	0.39282	0.391917	0.42
ELMSAN1	ELMSAN1	HNRNPD	HNRNPD	2|8	2|7	5	0.390716	0.390454	0.06
ELMSAN1	ELMSAN1	CCT4	CCT4	1|6	3|2	3.5	0.390192	0.389711	0.44
ELMSAN1	ELMSAN1	KHSRP	KHSRP	5|31	8|9	18	0.388579	0.3862	0.5
ELMSAN1	ELMSAN1	PHGDH	PHGDH	1|0	3|0	0.5	0.369615	0.361075	0
ELMSAN1	ELMSAN1	VCP	VCP	0|4	2|2	2	0.368748	0.362013	0.37
ELMSAN1	ELMSAN1	EEF1G	EEF1G	2|13	3|8	7.5	0.364607	0.362947	0.28
ELMSAN1	ELMSAN1	CANX	CANX	2|3	2|6	2.5	0.358856	0.350572	0
ELMSAN1	ELMSAN1	PKM	PKM	4|10	8|0	7	0.356187	0.349911	0.41
ELMSAN1	ELMSAN1	PDIA3	PDIA3	1|1	3|1	1	0.34998	0.345463	0
ELMSAN1	ELMSAN1	CIRBP	CIRBP	0|2	1|4	1	0.343082	0.341181	0
ELMSAN1	ELMSAN1	HNRNPA1	HNRNPA1	10|37	8|27	23.5	0.341476	0.340013	0
ELMSAN1	ELMSAN1	HNRNPU	HNRNPU	7|39	8|23	23	0.328507	0.327589	0
ELMSAN1	ELMSAN1	VDAC1	VDAC1	1|3	3|3	2	0.320108	0.31941	0
ELMSAN1	ELMSAN1	AGK	AGK	0|2	0|7	1	0.316908	0.315152	0
ELMSAN1	ELMSAN1	RAVER1	RAVER1	2|17	2|15	9.5	0.316171	0.311068	0.01
ELMSAN1	ELMSAN1	TUBB3	TUBB3	2|15	6|5	8.5	0.31546	0.31239	0.49
ELMSAN1	ELMSAN1	SET	SET	1|0	2|4	0.5	0.312423	0.305204	0
ELMSAN1	ELMSAN1	DEK	DEK	0|7	3|3	3.5	0.311959	0.298424	0.42
ELMSAN1	ELMSAN1	HSPD1	HSPD1	6|36	15|6	21	0.308752	0.307144	0.49
ELMSAN1	ELMSAN1	LDHB	LDHB	3|0	6|0	1.5	0.308653	0.275765	0
ELMSAN1	ELMSAN1	PPIA	PPIA	2|5	3|7	3.5	0.307909	0.305047	0
ELMSAN1	ELMSAN1	LMNB2	LMNB2	1|0	4|0	0.5	0.29893	0.292023	0
ELMSAN1	ELMSAN1	ERH	ERH	1|0	4|0	0.5	0.29893	0.292023	0
ELMSAN1	ELMSAN1	CKB	CKB	0|1	3|1	0.5	0.278483	0.278054	0
ELMSAN1	ELMSAN1	CCT8	CCT8	0|1	3|1	0.5	0.278483	0.278054	0
ELMSAN1	ELMSAN1	PHB2	PHB2	0|3	4|0	1.5	0.27646	0.27334	0.28
ELMSAN1	ELMSAN1	PHB	PHB	1|1	5|0	1	0.26253	0.259142	0
ELMSAN1	ELMSAN1	TOMM20	TOMM20	1|4	5|2	2.5	0.260238	0.26016	0.01
ELMSAN1	ELMSAN1	ATP1A1	ATP1A1	0|4	3|4	2	0.252833	0.248216	0.01
ELMSAN1	ELMSAN1	DDX46	DDX46	0|8	0|14	4	0.242865	0.23012	0
ELMSAN1	ELMSAN1	NME2	NME2	0|2	4|1	1	0.242117	0.240775	0
ELMSAN1	ELMSAN1	ATP5B	ATP5B	2|13	11|4	7.5	0.202503	0.201581	0
ELMSAN1	ELMSAN1	HSP90AA1	HSP90AA1	5|11	15|5	8	0.200227	0.19451	0
ELMSAN1	ELMSAN1	ATP5A1	ATP5A1	2|12	10|6	7	0.198952	0.19844	0
ELMSAN1	ELMSAN1	BSG	BSG	0|1	5|1	0.5	0.195012	0.194712	0
ELMSAN1	ELMSAN1	LMNB1	LMNB1	3|1	9|4	2	0.191904	0.175566	0
ELMSAN1	ELMSAN1	ALDOA	ALDOA	1|1	6|3	1	0.191048	0.188583	0
ELMSAN1	ELMSAN1	THRAP3	THRAP3	3|8	17|10	5.5	0.12393	0.122505	0

## Sheet: Supplementary Data 4
Supplementary Data 4. SAINT analysis of new duplicate IP-MS (Exp #3 and #4)
bait	baitGene	prey	preyGene	trueCounts	ucCounts	ccCounts	sumSPC	avgSPC	FC-A	FC-B	SP
ELMSAN1	ELMSAN1	TP53BP1	TP53BP1	21|23	0|0|0|0	-	44	22	21.5751	21.4908	1
ELMSAN1	ELMSAN1	PDHX	PDHX	21|21	1|0|0|1	-	42	21	13.7915	12.4105	1
ELMSAN1	ELMSAN1	BAIAP2L1	BAIAP2L1	16|14	0|0|1|0	-	30	15	12.1349	11.4156	1
ELMSAN1	ELMSAN1	GOLGA2	GOLGA2	60|51	5|4|5|6	-	111	55.5	8.78821	8.55224	1
ELMSAN1	ELMSAN1	KIF18B	KIF18B	18|11	0|0|1|2	-	29	14.5	8.48854	7.3433	1
ELMSAN1	ELMSAN1	HMGCS1	HMGCS1	8|8	0|0|0|0	-	16	8	8.46579	8.4584	1
ELMSAN1	ELMSAN1	DIDO1	DIDO1	34|40	3|1|5|5	-	74	37	8.13322	6.88691	1
ELMSAN1	ELMSAN1	TUBGCP2	TUBGCP2	10|8	0|0|0|1	-	18	9	7.60129	7.14255	1
ELMSAN1	ELMSAN1	NAP1L1	NAP1L1	23|24	3|1|0|6	-	47	23.5	6.64566	5.3616	1
ELMSAN1	ELMSAN1	CABIN1	CABIN1	10|8	0|0|1|1	-	18	9	6.39423	5.77458	1
ELMSAN1	ELMSAN1	ADNP	ADNP	9|13	1|2|0|0	-	22	11	6.22042	5.28837	1
ELMSAN1	ELMSAN1	TUBGCP3	TUBGCP3	6|5	0|0|0|0	-	11	5.5	6.11062	6.10654	1
ELMSAN1	ELMSAN1	PML	PML	12|11	0|1|2|1	-	23	11.5	5.92446	5.0867	1
ELMSAN1	ELMSAN1	AHCTF1	AHCTF1	6|4	0|0|0|0	-	10	5	5.6219	5.57662	0.98
ELMSAN1	ELMSAN1	UBN2	UBN2	4|5	0|0|0|0	-	9	4.5	5.22162	5.17902	0.98
ELMSAN1	ELMSAN1	ELMSAN1	ELMSAN1	16|17	1|0|4|5	-	33	16.5	4.90812	3.96781	0.99
ELMSAN1	ELMSAN1	CHD7	CHD7	18|12	0|0|3|6	-	30	15	4.82484	3.89729	0.98
ELMSAN1	ELMSAN1	SPATA5L1	SPATA5L1	5|10	0|0|0|3	-	15	7.5	4.79281	3.98359	0.91
ELMSAN1	ELMSAN1	ZMYM3	ZMYM3	3|5	0|0|0|0	-	8	4	4.77711	4.64634	0.96
ELMSAN1	ELMSAN1	DOT1L	DOT1L	6|6	0|0|1|1	-	12	6	4.51081	4.07706	0.99
ELMSAN1	ELMSAN1	DLAT	DLAT	20|22	4|2|2|7	-	42	21	4.39828	3.87537	0.99
ELMSAN1	ELMSAN1	BCORL1	BCORL1	2|5	0|0|0|0	-	7	3.5	4.33261	4.0441	0.87
ELMSAN1	ELMSAN1	WDR74	WDR74	3|4	0|0|0|0	-	7	3.5	4.28839	4.24314	0.92
ELMSAN1	ELMSAN1	INO80	INO80	3|4	0|0|0|0	-	7	3.5	4.28839	4.24314	0.97
ELMSAN1	ELMSAN1	SUPT5H	SUPT5H	8|10	2|0|2|1	-	18	9	4.25184	3.55748	0.96
ELMSAN1	ELMSAN1	TOPBP1	TOPBP1	5|4	0|0|0|1	-	9	4.5	4.20692	3.95423	0.95
ELMSAN1	ELMSAN1	TOM1L2	TOM1L2	5|4	0|0|1|0	-	9	4.5	4.20134	3.94765	0.94
ELMSAN1	ELMSAN1	ARHGEF12	ARHGEF12	6|9	0|0|2|2	-	15	7.5	4.18767	3.52509	0.93
ELMSAN1	ELMSAN1	DNTTIP1	DNTTIP1	6|3	0|0|0|1	-	9	4.5	4.17099	3.81677	0.92
ELMSAN1	ELMSAN1	ZNF592	ZNF592	2|8	0|0|1|1	-	10	5	3.9636	3.06047	0.6
ELMSAN1	ELMSAN1	RPS10	RPS10	18|14	1|0|7|5	-	32	16	3.91915	3.12473	0.97
ELMSAN1	ELMSAN1	BAZ2A	BAZ2A	12|8	0|0|3|4	-	20	10	3.91029	3.21062	0.94
ELMSAN1	ELMSAN1	UHRF1	UHRF1	5|7	1|0|1|1	-	12	6	3.84948	3.32078	0.9
ELMSAN1	ELMSAN1	NUFIP1	NUFIP1	4|4	0|0|0|1	-	8	4	3.84574	3.61705	0.93
ELMSAN1	ELMSAN1	ESPL1	ESPL1	2|4	0|0|0|0	-	6	3	3.84389	3.69315	0.72
ELMSAN1	ELMSAN1	P4HA1	P4HA1	4|4	0|0|1|0	-	8	4	3.84064	3.61103	0.93
ELMSAN1	ELMSAN1	MAGED2	MAGED2	4|4	0|0|1|0	-	8	4	3.84064	3.61103	0.92
ELMSAN1	ELMSAN1	GON4L	GON4L	5|3	0|0|1|0	-	8	4	3.80476	3.53291	0.84
ELMSAN1	ELMSAN1	ZNF48	ZNF48	3|3	0|0|0|0	-	6	3	3.79967	3.79736	0.94
ELMSAN1	ELMSAN1	UBN1	UBN1	5|1	0|0|0|0	-	6	3	3.71124	3.28135	0.64
ELMSAN1	ELMSAN1	PDHA1	PDHA1	19|15	2|5|3|4	-	34	17	3.68594	3.32498	0.96
ELMSAN1	ELMSAN1	CCAR2	CCAR2	6|4	2|0|0|0	-	10	5	3.68493	3.27869	0.94
ELMSAN1	ELMSAN1	NAP1L4	NAP1L4	10|9	2|0|3|2	-	19	9.5	3.6675	3.03312	0.94
ELMSAN1	ELMSAN1	HIRA	HIRA	7|9	0|0|3|3	-	16	8	3.56213	2.94953	0.9
ELMSAN1	ELMSAN1	DHX38	DHX38	6|3	0|0|2|0	-	9	4.5	3.50474	3.08162	0.83
ELMSAN1	ELMSAN1	CENPF	CENPF	29|32	9|0|9|13	-	61	30.5	3.49247	2.68745	0.89
ELMSAN1	ELMSAN1	CNOT10	CNOT10	8|6	0|0|2|3	-	14	7	3.47213	2.93531	0.92
ELMSAN1	ELMSAN1	CPSF1	CPSF1	23|25	9|5|5|4	-	48	24	3.4192	3.08236	0.95
ELMSAN1	ELMSAN1	WDR33	WDR33	21|19	3|5|5|6	-	40	20	3.41799	3.12967	0.96
ELMSAN1	ELMSAN1	PPM1G	PPM1G	3|4	1|0|0|0	-	7	3.5	3.39587	3.14206	0.86
ELMSAN1	ELMSAN1	GEMIN2	GEMIN2	2|3	0|0|0|0	-	5	2.5	3.35517	3.30515	0.83
ELMSAN1	ELMSAN1	ATAD5	ATAD5	13|12	0|0|5|7	-	25	12.5	3.34794	2.6889	0.83
ELMSAN1	ELMSAN1	BTF3	BTF3	14|12	3|1|4|4	-	26	13	3.33723	2.89399	0.92
ELMSAN1	ELMSAN1	GORASP1	GORASP1	5|2	1|0|0|0	-	7	3.5	3.32585	2.97028	0.8
ELMSAN1	ELMSAN1	RBM19	RBM19	1|7	0|0|2|0	-	8	4	3.32201	2.37654	0.53
ELMSAN1	ELMSAN1	RNF214	RNF214	9|6	0|0|4|2	-	15	7.5	3.31828	2.75404	0.81
ELMSAN1	ELMSAN1	BABAM1	BABAM1	3|2	0|0|0|0	-	5	2.5	3.31095	3.29175	0.86
ELMSAN1	ELMSAN1	TLN2	TLN2	3|2	0|0|0|0	-	5	2.5	3.31095	3.29175	0.73
ELMSAN1	ELMSAN1	SNX16	SNX16	3|2	0|0|0|0	-	5	2.5	3.31095	3.29175	0.82
ELMSAN1	ELMSAN1	KDM5A	KDM5A	3|2	0|0|0|0	-	5	2.5	3.31095	3.29175	0.88
ELMSAN1	ELMSAN1	POLR2D	POLR2D	4|1	0|0|0|0	-	5	2.5	3.26674	3.00155	0.64
ELMSAN1	ELMSAN1	HJURP	HJURP	8|2	0|0|2|1	-	10	5	3.26395	2.54057	0.64
ELMSAN1	ELMSAN1	BCCIP	BCCIP	4|4	0|0|1|1	-	8	4	3.23505	2.9243	0.81
ELMSAN1	ELMSAN1	PDAP1	PDAP1	7|6	1|0|2|2	-	13	6.5	3.21808	2.72389	0.89
ELMSAN1	ELMSAN1	CENPU	CENPU	8|8	1|0|2|4	-	16	8	3.19438	2.64302	0.86
ELMSAN1	ELMSAN1	CHD6	CHD6	10|6	0|0|5|2	-	16	8	3.19384	2.60422	0.79
ELMSAN1	ELMSAN1	POLR1B	POLR1B	4|10	0|1|2|3	-	14	7	3.14416	2.40171	0.62
ELMSAN1	ELMSAN1	RIF1	RIF1	8|12	4|3|2|0	-	20	10	3.10176	2.4509	0.7
ELMSAN1	ELMSAN1	MEAF6	MEAF6	3|3	0|0|0|1	-	6	3	3.08744	2.90411	0.85
ELMSAN1	ELMSAN1	IWS1	IWS1	4|5	0|0|2|1	-	9	4.5	3.08	2.68747	0.81
ELMSAN1	ELMSAN1	CPSF4	CPSF4	1|5	1|0|0|0	-	6	3	3.0789	2.46944	0.56
ELMSAN1	ELMSAN1	PIH1D1	PIH1D1	4|2	0|0|1|0	-	6	3	3.04747	2.80138	0.78
ELMSAN1	ELMSAN1	HAUS6	HAUS6	4|2	0|0|1|0	-	6	3	3.04747	2.80138	0.75
ELMSAN1	ELMSAN1	DECR1	DECR1	3|3	1|0|0|0	-	6	3	3.00887	2.81195	0.84
ELMSAN1	ELMSAN1	RPRD1B	RPRD1B	4|6	0|0|3|1	-	10	5	2.96233	2.50013	0.76
ELMSAN1	ELMSAN1	POLR2B	POLR2B	21|24	4|3|9|11	-	45	22.5	2.9327	2.55845	0.75
ELMSAN1	ELMSAN1	ZCCHC8	ZCCHC8	3|4	0|0|1|1	-	7	3.5	2.93122	2.62352	0.75
ELMSAN1	ELMSAN1	VRK2	VRK2	3|4	0|0|1|1	-	7	3.5	2.93122	2.62352	0.78
ELMSAN1	ELMSAN1	RPS10P5	RPS10P5	45|39	6|6|24|17	-	84	42	2.91119	2.51693	0.61
ELMSAN1	ELMSAN1	ELL	ELL	4|3	0|0|1|1	-	7	3.5	2.90099	2.61707	0.77
ELMSAN1	ELMSAN1	RNPC3	RNPC3	4|3	0|0|1|1	-	7	3.5	2.90099	2.61707	0.76
ELMSAN1	ELMSAN1	BRPF1	BRPF1	7|3	0|0|2|2	-	10	5	2.89597	2.38489	0.64
ELMSAN1	ELMSAN1	SUPT6H	SUPT6H	18|17	4|0|8|9	-	35	17.5	2.89161	2.26287	0.71
ELMSAN1	ELMSAN1	RPS26	RPS26	7|7	0|0|4|3	-	14	7	2.87355	2.38036	0.81
ELMSAN1	ELMSAN1	MZT2A	MZT2A	2|2	0|0|0|0	-	4	2	2.86645	2.86508	0.81
ELMSAN1	ELMSAN1	ZNF292	ZNF292	2|2	0|0|0|0	-	4	2	2.86645	2.86508	0.48
ELMSAN1	ELMSAN1	TTN	TTN	2|2	0|0|0|0	-	4	2	2.86645	2.86508	0.56
ELMSAN1	ELMSAN1	MCM3AP	MCM3AP	2|2	0|0|0|0	-	4	2	2.86645	2.86508	0.68
ELMSAN1	ELMSAN1	LRRC8C	LRRC8C	2|2	0|0|0|0	-	4	2	2.86645	2.86508	0.77
ELMSAN1	ELMSAN1	ZMYM2	ZMYM2	2|2	0|0|0|0	-	4	2	2.86645	2.86508	0.7
ELMSAN1	ELMSAN1	HLTF	HLTF	2|2	0|0|0|0	-	4	2	2.86645	2.86508	0.66
ELMSAN1	ELMSAN1	CHD1L	CHD1L	2|2	0|0|0|0	-	4	2	2.86645	2.86508	0.73
ELMSAN1	ELMSAN1	CLK2	CLK2	2|2	0|0|0|0	-	4	2	2.86645	2.86508	0.76
ELMSAN1	ELMSAN1	MRPL10	MRPL10	2|2	0|0|0|0	-	4	2	2.86645	2.86508	0.75
ELMSAN1	ELMSAN1	P3H1	P3H1	2|2	0|0|0|0	-	4	2	2.86645	2.86508	0.78
ELMSAN1	ELMSAN1	INO80E	INO80E	2|2	0|0|0|0	-	4	2	2.86645	2.86508	0.8
ELMSAN1	ELMSAN1	AHDC1	AHDC1	2|2	0|0|0|0	-	4	2	2.86645	2.86508	0.59
ELMSAN1	ELMSAN1	TUBG1	TUBG1	8|8	2|1|3|2	-	16	8	2.85505	2.60634	0.76
ELMSAN1	ELMSAN1	EHMT1	EHMT1	2|6	0|0|0|3	-	8	4	2.84938	2.27119	0.59
ELMSAN1	ELMSAN1	KDM2B	KDM2B	3|1	0|0|0|0	-	4	2	2.82223	2.69283	0.55
ELMSAN1	ELMSAN1	TUBGCP4	TUBGCP4	3|1	0|0|0|0	-	4	2	2.82223	2.69283	0.63
ELMSAN1	ELMSAN1	IFRD1	IFRD1	3|5	0|0|1|2	-	8	4	2.82053	2.41378	0.72
ELMSAN1	ELMSAN1	SMARCD2	SMARCD2	7|8	0|0|5|3	-	15	7.5	2.81088	2.29911	0.72
ELMSAN1	ELMSAN1	SPATA5	SPATA5	6|4	1|1|0|2	-	10	5	2.80336	2.3826	0.69
ELMSAN1	ELMSAN1	WIZ	WIZ	8|6	0|1|4|2	-	14	7	2.80266	2.31092	0.72
ELMSAN1	ELMSAN1	DNAJC21	DNAJC21	5|3	0|0|2|1	-	8	4	2.76565	2.40115	0.73
ELMSAN1	ELMSAN1	RPRD2	RPRD2	5|3	0|0|3|0	-	8	4	2.76299	2.39844	0.73
ELMSAN1	ELMSAN1	ASCC2	ASCC2	7|8	2|0|2|4	-	15	7.5	2.75358	2.24785	0.74
ELMSAN1	ELMSAN1	SRP14	SRP14	11|12	1|0|7|6	-	23	11.5	2.75068	2.18365	0.72
ELMSAN1	ELMSAN1	RRS1	RRS1	12|13	3|1|7|4	-	25	12.5	2.74698	2.32046	0.64
ELMSAN1	ELMSAN1	TOP3B	TOP3B	11|8	1|0|5|5	-	19	9.5	2.73887	2.1974	0.74
ELMSAN1	ELMSAN1	NPAT	NPAT	2|3	0|0|1|0	-	5	2.5	2.72264	2.52348	0.72
ELMSAN1	ELMSAN1	NSUN2	NSUN2	12|10	2|2|5|4	-	22	11	2.68938	2.47565	0.69
ELMSAN1	ELMSAN1	ZSCAN25	ZSCAN25	3|2	0|0|1|0	-	5	2.5	2.68676	2.51325	0.72
ELMSAN1	ELMSAN1	FCF1	FCF1	3|2	0|0|1|0	-	5	2.5	2.68676	2.51325	0.71
ELMSAN1	ELMSAN1	NOL10	NOL10	12|8	0|1|6|5	-	20	10	2.67562	2.12605	0.52
ELMSAN1	ELMSAN1	DDX51	DDX51	13|15	2|1|6|9	-	28	14	2.67376	2.21625	0.53
ELMSAN1	ELMSAN1	PCF11	PCF11	6|3	0|0|2|2	-	9	4.5	2.66519	2.23331	0.56
ELMSAN1	ELMSAN1	KIF1C	KIF1C	2|3	1|0|0|0	-	5	2.5	2.65688	2.44748	0.71
ELMSAN1	ELMSAN1	ZNF512B	ZNF512B	10|3	0|0|5|2	-	13	6.5	2.63487	1.97103	0.48
ELMSAN1	ELMSAN1	ASTE1	ASTE1	5|0	0|0|1|0	-	5	2.5	2.615	1.78159	0.47
ELMSAN1	ELMSAN1	UIMC1	UIMC1	3|3	0|0|1|1	-	6	3	2.59717	2.3479	0.7
ELMSAN1	ELMSAN1	POLR2A	POLR2A	16|17	5|2|8|7	-	33	16.5	2.5859	2.21806	0.48
ELMSAN1	ELMSAN1	NAA35	NAA35	4|2	0|0|0|2	-	6	3	2.56981	2.27168	0.65
ELMSAN1	ELMSAN1	RBM5	RBM5	7|9	0|0|5|5	-	16	8	2.56709	2.05841	0.57
ELMSAN1	ELMSAN1	SPATS2	SPATS2	7|9	0|0|5|5	-	16	8	2.56709	2.05841	0.71
ELMSAN1	ELMSAN1	RPAP3	RPAP3	4|2	0|0|2|0	-	6	3	2.56408	2.26557	0.69
ELMSAN1	ELMSAN1	EIF4B	EIF4B	3|3	1|0|1|0	-	6	3	2.54134	2.2873	0.69
ELMSAN1	ELMSAN1	NSD1	NSD1	21|15	0|0|14|12	-	36	18	2.51618	1.94418	0.48
ELMSAN1	ELMSAN1	SMG6	SMG6	5|2	0|0|0|3	-	7	3.5	2.48216	2.08616	0.56
ELMSAN1	ELMSAN1	WDR75	WDR75	3|5	0|0|3|1	-	8	4	2.47821	2.07717	0.58
ELMSAN1	ELMSAN1	EDRF1	EDRF1	0|3	0|0|0|0	-	3	1.5	2.46616	1.98301	0.41
ELMSAN1	ELMSAN1	EXOSC2	EXOSC2	11|10	1|2|5|6	-	21	10.5	2.46552	2.09493	0.42
ELMSAN1	ELMSAN1	CEP44	CEP44	4|3	1|0|0|2	-	7	3.5	2.46154	2.15339	0.68
ELMSAN1	ELMSAN1	RPS8	RPS8	40|30	9|10|17|15	-	70	35	2.46124	2.27599	0.42
ELMSAN1	ELMSAN1	SPICE1	SPICE1	8|2	0|2|1|2	-	10	5	2.45264	1.83036	0.49
ELMSAN1	ELMSAN1	KAT6A	KAT6A	9|4	0|0|5|3	-	13	6.5	2.43737	1.91493	0.47
ELMSAN1	ELMSAN1	OTUD4	OTUD4	9|7	4|5|0|0	-	16	8	2.43582	1.96459	0.71
ELMSAN1	ELMSAN1	H1-0	H1-0	5|3	0|0|3|1	-	8	4	2.43233	2.06864	0.59
ELMSAN1	ELMSAN1	SUZ12	SUZ12	8|5	1|0|3|4	-	13	6.5	2.42829	1.96883	0.52
ELMSAN1	ELMSAN1	DUSP12	DUSP12	9|9	3|0|5|4	-	18	9	2.42692	1.94405	0.53
ELMSAN1	ELMSAN1	MRPL19	MRPL19	6|6	0|2|3|2	-	12	6	2.42554	2.0016	0.63
ELMSAN1	ELMSAN1	NEMF	NEMF	7|0	0|0|2|1	-	7	3.5	2.42521	1.39462	0.48
ELMSAN1	ELMSAN1	XPC	XPC	1|2	0|0|0|0	-	3	1.5	2.42194	2.36258	0.51
ELMSAN1	ELMSAN1	MFN2	MFN2	1|2	0|0|0|0	-	3	1.5	2.42194	2.36258	0.56
ELMSAN1	ELMSAN1	WDR55	WDR55	1|2	0|0|0|0	-	3	1.5	2.42194	2.36258	0.58
ELMSAN1	ELMSAN1	RNF41	RNF41	1|2	0|0|0|0	-	3	1.5	2.42194	2.36258	0.55
ELMSAN1	ELMSAN1	DAXX	DAXX	1|2	0|0|0|0	-	3	1.5	2.42194	2.36258	0.59
ELMSAN1	ELMSAN1	P4HA2	P4HA2	1|2	0|0|0|0	-	3	1.5	2.42194	2.36258	0.59
ELMSAN1	ELMSAN1	TSPYL2	TSPYL2	1|2	0|0|0|0	-	3	1.5	2.42194	2.36258	0.56
ELMSAN1	ELMSAN1	ZBTB7A	ZBTB7A	1|2	0|0|0|0	-	3	1.5	2.42194	2.36258	0.48
ELMSAN1	ELMSAN1	MYO9B	MYO9B	1|2	0|0|0|0	-	3	1.5	2.42194	2.36258	0.23
ELMSAN1	ELMSAN1	LMTK2	LMTK2	1|2	0|0|0|0	-	3	1.5	2.42194	2.36258	0.26
ELMSAN1	ELMSAN1	ZC3H3	ZC3H3	1|2	0|0|0|0	-	3	1.5	2.42194	2.36258	0.52
ELMSAN1	ELMSAN1	FAM89A	FAM89A	1|2	0|0|0|0	-	3	1.5	2.42194	2.36258	0.61
ELMSAN1	ELMSAN1	TTF1	TTF1	10|9	1|1|6|5	-	19	9.5	2.40591	2.06299	0.41
ELMSAN1	ELMSAN1	MYO5C	MYO5C	5|4	0|0|2|3	-	9	4.5	2.40061	2.03381	0.56
ELMSAN1	ELMSAN1	SKIV2L	SKIV2L	14|11	3|0|6|9	-	25	12.5	2.39589	1.88234	0.43
ELMSAN1	ELMSAN1	AATF	AATF	11|9	2|0|6|6	-	20	10	2.39051	1.90129	0.47
ELMSAN1	ELMSAN1	ALDH1L2	ALDH1L2	2|1	0|0|0|0	-	3	1.5	2.37773	2.34379	0.53
ELMSAN1	ELMSAN1	PDIA5	PDIA5	2|1	0|0|0|0	-	3	1.5	2.37773	2.34379	0.61
ELMSAN1	ELMSAN1	POLR2J	POLR2J	2|1	0|0|0|0	-	3	1.5	2.37773	2.34379	0.6
ELMSAN1	ELMSAN1	ZNF483	ZNF483	2|1	0|0|0|0	-	3	1.5	2.37773	2.34379	0.55
ELMSAN1	ELMSAN1	ARPC5L	ARPC5L	2|1	0|0|0|0	-	3	1.5	2.37773	2.34379	0.63
ELMSAN1	ELMSAN1	EXOG	EXOG	2|1	0|0|0|0	-	3	1.5	2.37773	2.34379	0.6
ELMSAN1	ELMSAN1	FADS1	FADS1	2|1	0|0|0|0	-	3	1.5	2.37773	2.34379	0.6
ELMSAN1	ELMSAN1	ZNF227	ZNF227	2|1	0|0|0|0	-	3	1.5	2.37773	2.34379	0.63
ELMSAN1	ELMSAN1	URI1	URI1	2|1	0|0|0|0	-	3	1.5	2.37773	2.34379	0.6
ELMSAN1	ELMSAN1	DOCK6	DOCK6	2|1	0|0|0|0	-	3	1.5	2.37773	2.34379	0.47
ELMSAN1	ELMSAN1	AP3S1	AP3S1	2|1	0|0|0|0	-	3	1.5	2.37773	2.34379	0.6
ELMSAN1	ELMSAN1	SETX	SETX	2|1	0|0|0|0	-	3	1.5	2.37773	2.34379	0.15
ELMSAN1	ELMSAN1	STK10	STK10	2|1	0|0|0|0	-	3	1.5	2.37773	2.34379	0.47
ELMSAN1	ELMSAN1	TAF1B	TAF1B	2|1	0|0|0|0	-	3	1.5	2.37773	2.34379	0.58
ELMSAN1	ELMSAN1	PBXIP1	PBXIP1	2|1	0|0|0|0	-	3	1.5	2.37773	2.34379	0.55
ELMSAN1	ELMSAN1	PUM3	PUM3	9|7	0|0|7|4	-	16	8	2.37295	1.91004	0.48
ELMSAN1	ELMSAN1	PRDM15	PRDM15	5|5	0|0|3|3	-	10	5	2.37173	1.98519	0.43
ELMSAN1	ELMSAN1	BLM	BLM	19|11	4|1|8|9	-	30	15	2.36491	1.89592	0.33
ELMSAN1	ELMSAN1	CENPP	CENPP	1|3	0|0|1|0	-	4	2	2.36194	2.08089	0.53
ELMSAN1	ELMSAN1	KAT7	KAT7	5|4	0|1|2|2	-	9	4.5	2.34565	1.9813	0.57
ELMSAN1	ELMSAN1	BUD13	BUD13	5|5	1|0|2|3	-	10	5	2.34183	1.95727	0.55
ELMSAN1	ELMSAN1	NTHL1	NTHL1	3|0	0|0|0|0	-	3	1.5	2.33351	1.91495	0.41
ELMSAN1	ELMSAN1	MEX3A	MEX3A	3|0	0|0|0|0	-	3	1.5	2.33351	1.91495	0.37
ELMSAN1	ELMSAN1	EBF3	EBF3	3|0	0|0|0|0	-	3	1.5	2.33351	1.91495	0.41
ELMSAN1	ELMSAN1	ITGB3BP	ITGB3BP	3|0	0|0|0|0	-	3	1.5	2.33351	1.91495	0.41
ELMSAN1	ELMSAN1	UNKL	UNKL	3|0	0|0|0|0	-	3	1.5	2.33351	1.91495	0.43
ELMSAN1	ELMSAN1	TAF3	TAF3	3|0	0|0|0|0	-	3	1.5	2.33351	1.91495	0.32
ELMSAN1	ELMSAN1	RPS3	RPS3	104|94	25|27|55|52	-	198	99	2.33289	2.11001	0.69
ELMSAN1	ELMSAN1	UBAP2	UBAP2	9|5	2|1|2|4	-	14	7	2.33048	2.05015	0.41
ELMSAN1	ELMSAN1	BRD1	BRD1	2|2	0|0|1|0	-	4	2	2.32606	2.18749	0.57
ELMSAN1	ELMSAN1	AGO1	AGO1	2|2	0|0|1|0	-	4	2	2.32606	2.18749	0.61
ELMSAN1	ELMSAN1	FNBP4	FNBP4	2|2	0|0|1|0	-	4	2	2.32606	2.18749	0.61
ELMSAN1	ELMSAN1	ANAPC1	ANAPC1	1|4	0|0|1|1	-	5	2.5	2.32356	1.88298	0.46
ELMSAN1	ELMSAN1	ZMYM4	ZMYM4	6|4	1|0|2|3	-	10	5	2.32356	1.92782	0.39
ELMSAN1	ELMSAN1	NOL6	NOL6	6|4	1|0|3|2	-	10	5	2.32199	1.92637	0.49
ELMSAN1	ELMSAN1	PNPLA6	PNPLA6	1|4	0|0|2|0	-	5	2.5	2.32097	1.88044	0.49
ELMSAN1	ELMSAN1	TSR1	TSR1	17|15	5|3|5|11	-	32	16	2.31698	2.06728	0.32
ELMSAN1	ELMSAN1	RAD18	RAD18	1|3	1|0|0|0	-	4	2	2.30488	2.01822	0.54
ELMSAN1	ELMSAN1	LARP4B	LARP4B	13|9	3|1|7|5	-	22	11	2.30484	1.92643	0.36
ELMSAN1	ELMSAN1	RSBN1	RSBN1	11|6	0|1|7|4	-	17	8.5	2.30323	1.80199	0.38
ELMSAN1	ELMSAN1	KIF18A	KIF18A	2|3	0|0|0|2	-	5	2.5	2.2959	2.04633	0.55
ELMSAN1	ELMSAN1	TTC3	TTC3	2|3	0|0|1|1	-	5	2.5	2.29334	2.04357	0.57
ELMSAN1	ELMSAN1	TAF1A	TAF1A	3|1	0|0|1|0	-	4	2	2.29018	2.05597	0.54
ELMSAN1	ELMSAN1	RNF10	RNF10	2|4	0|0|1|2	-	6	3	2.26953	1.9186	0.53
ELMSAN1	ELMSAN1	NAA10	NAA10	5|6	3|0|2|2	-	11	5.5	2.2674	1.86056	0.45
ELMSAN1	ELMSAN1	PDHB	PDHB	12|15	5|5|6|4	-	27	13.5	2.26356	2.08436	0.41
ELMSAN1	ELMSAN1	EIF2B2	EIF2B2	3|2	0|0|1|1	-	5	2.5	2.26311	2.03528	0.57
ELMSAN1	ELMSAN1	METTL8	METTL8	3|2	0|0|1|1	-	5	2.5	2.26311	2.03528	0.59
ELMSAN1	ELMSAN1	ORC1	ORC1	3|2	0|0|1|1	-	5	2.5	2.26311	2.03528	0.57
ELMSAN1	ELMSAN1	HECA	HECA	4|0	0|0|0|1	-	4	2	2.25729	1.63239	0.45
ELMSAN1	ELMSAN1	ASPM	ASPM	12|13	0|0|11|9	-	25	12.5	2.25285	1.76242	0.35
ELMSAN1	ELMSAN1	KIF20B	KIF20B	2|3	1|0|1|0	-	5	2.5	2.24404	1.99083	0.52
ELMSAN1	ELMSAN1	LUC7L	LUC7L	3|3	0|0|1|2	-	6	3	2.24342	1.97273	0.59
ELMSAN1	ELMSAN1	TTC5	TTC5	3|3	0|0|1|2	-	6	3	2.24342	1.97273	0.51
ELMSAN1	ELMSAN1	TAF1D	TAF1D	3|3	0|0|2|1	-	6	3	2.24126	1.9705	0.48
ELMSAN1	ELMSAN1	TRIM71	TRIM71	3|3	0|0|2|1	-	6	3	2.24126	1.9705	0.53
ELMSAN1	ELMSAN1	MRPL17	MRPL17	4|2	0|0|1|2	-	6	3	2.21732	1.90612	0.51
ELMSAN1	ELMSAN1	INTS13	INTS13	4|2	0|0|1|2	-	6	3	2.21732	1.90612	0.51
ELMSAN1	ELMSAN1	FAU	FAU	6|8	4|0|5|1	-	14	7	2.20026	1.75528	0.45
ELMSAN1	ELMSAN1	BRD7	BRD7	7|8	2|1|5|3	-	15	7.5	2.19129	1.91291	0.39
ELMSAN1	ELMSAN1	TEFM	TEFM	4|4	0|0|4|1	-	8	4	2.19119	1.8572	0.51
ELMSAN1	ELMSAN1	SYMPK	SYMPK	2|4	2|0|1|0	-	6	3	2.18655	1.83682	0.54
ELMSAN1	ELMSAN1	EIF4G3	EIF4G3	5|2	0|0|1|3	-	7	3.5	2.1825	1.79671	0.42
ELMSAN1	ELMSAN1	RPS6	RPS6	34|25	8|9|14|18	-	59	29.5	2.1729	1.97805	0.31
ELMSAN1	ELMSAN1	FAM193B	FAM193B	5|3	0|0|3|2	-	8	4	2.17236	1.81858	0.48
ELMSAN1	ELMSAN1	ZC3H7B	ZC3H7B	12|8	1|0|7|8	-	20	10	2.16362	1.69654	0.27
ELMSAN1	ELMSAN1	EHMT2	EHMT2	5|5	0|0|3|4	-	10	5	2.16288	1.79193	0.31
ELMSAN1	ELMSAN1	SCAF4	SCAF4	4|5	1|0|3|2	-	9	4.5	2.15666	1.78903	0.37
ELMSAN1	ELMSAN1	URB1	URB1	12|15	1|0|10|12	-	27	13.5	2.1505	1.66091	0.21
ELMSAN1	ELMSAN1	POLR2H	POLR2H	4|4	2|0|2|1	-	8	4	2.131	1.79971	0.46
ELMSAN1	ELMSAN1	PBDC1	PBDC1	7|4	0|0|5|3	-	11	5.5	2.12583	1.71541	0.34
ELMSAN1	ELMSAN1	MYO5A	MYO5A	26|25	6|2|16|21	-	51	25.5	2.11736	1.7059	0.02
ELMSAN1	ELMSAN1	SLC25A1	SLC25A1	5|4	2|0|2|2	-	9	4.5	2.11179	1.76133	0.42
ELMSAN1	ELMSAN1	NOA1	NOA1	5|3	2|0|2|1	-	8	4	2.11109	1.76078	0.37
ELMSAN1	ELMSAN1	TNKS1BP1	TNKS1BP1	7|6	1|0|5|4	-	13	6.5	2.10442	1.70516	0.29
ELMSAN1	ELMSAN1	ANKRD17	ANKRD17	14|13	4|1|11|7	-	27	13.5	2.08776	1.70504	0.08
ELMSAN1	ELMSAN1	CHD3	CHD3	18|13	3|1|14|9	-	31	15.5	2.07538	1.66726	0.14
ELMSAN1	ELMSAN1	KIF2A	KIF2A	10|9	4|3|6|2	-	19	9.5	2.07221	1.82787	0.27
ELMSAN1	ELMSAN1	ZC3H13	ZC3H13	4|3	1|2|0|1	-	7	3.5	2.06434	1.75782	0.43
ELMSAN1	ELMSAN1	TFB1M	TFB1M	12|11	4|3|7|5	-	23	11.5	2.06356	1.91715	0.16
ELMSAN1	ELMSAN1	RPL18	RPL18	36|40	10|9|25|25	-	76	38	2.06102	1.82459	0
ELMSAN1	ELMSAN1	SHPRH	SHPRH	9|10	2|1|6|7	-	19	9.5	2.05327	1.72392	0.18
ELMSAN1	ELMSAN1	MYL6B	MYL6B	6|6	1|2|3|3	-	12	6	2.05313	1.83068	0.34
ELMSAN1	ELMSAN1	CHD2	CHD2	6|5	1|2|3|2	-	11	5.5	2.04807	1.85363	0.37
ELMSAN1	ELMSAN1	CSTF3	CSTF3	6|9	2|2|4|4	-	15	7.5	2.04702	1.86701	0.31
ELMSAN1	ELMSAN1	MAGED1	MAGED1	6|5	1|2|4|1	-	11	5.5	2.04695	1.82864	0.28
ELMSAN1	ELMSAN1	AKAP8L	AKAP8L	4|5	2|2|2|0	-	9	4.5	2.0455	1.68681	0.41
ELMSAN1	ELMSAN1	RACK1	RACK1	44|48	17|16|28|22	-	92	46	2.04277	1.95386	0.04
ELMSAN1	ELMSAN1	NSD2	NSD2	18|19	4|4|8|17	-	37	18.5	2.04175	1.7872	0.09
ELMSAN1	ELMSAN1	RSBN1L	RSBN1L	11|7	3|0|7|5	-	18	9	2.03815	1.59687	0.25
ELMSAN1	ELMSAN1	CCDC47	CCDC47	14|12	4|5|8|5	-	26	13	2.02302	1.89859	0.16
ELMSAN1	ELMSAN1	SND1	SND1	43|40	16|13|24|23	-	83	41.5	2.00899	1.87824	0
ELMSAN1	ELMSAN1	NIFK	NIFK	10|9	3|2|7|4	-	19	9.5	2.00892	1.80615	0.21
ELMSAN1	ELMSAN1	TOM1	TOM1	7|10	3|3|4|4	-	17	8.5	2.00678	1.92018	0.23
ELMSAN1	ELMSAN1	FMR1	FMR1	31|31	7|11|20|19	-	62	31	2.00031	1.74195	0.08
ELMSAN1	ELMSAN1	DHX33	DHX33	10|11	3|3|6|6	-	21	10.5	2.00011	1.84954	0.13
ELMSAN1	ELMSAN1	UTP20	UTP20	17|14	4|2|11|11	-	31	15.5	1.99806	1.67333	0.09
ELMSAN1	ELMSAN1	TRIP12	TRIP12	26|36	7|9|20|22	-	62	31	1.99778	1.70393	0.13
ELMSAN1	ELMSAN1	THAP11	THAP11	4|4	2|3|0|0	-	8	4	1.99759	1.67375	0.49
ELMSAN1	ELMSAN1	ULBP3	ULBP3	1|3	0|0|0|2	-	4	2	1.99173	1.68743	0.45
ELMSAN1	ELMSAN1	MCRS1	MCRS1	1|3	0|0|1|1	-	4	2	1.98951	1.68515	0.45
ELMSAN1	ELMSAN1	ATXN2	ATXN2	14|13	4|3|8|9	-	27	13.5	1.98785	1.77506	0.11
ELMSAN1	ELMSAN1	TASOR	TASOR	7|7	3|3|3|2	-	14	7	1.98724	1.83322	0.23
ELMSAN1	ELMSAN1	MAP3K20	MAP3K20	5|5	0|0|4|4	-	10	5	1.9867	1.63194	0.26
ELMSAN1	ELMSAN1	MTDH	MTDH	21|17	7|6|9|12	-	38	19	1.98619	1.87423	0.03
ELMSAN1	ELMSAN1	TNRC6A	TNRC6A	4|4	0|0|3|3	-	8	4	1.9811	1.65833	0.32
ELMSAN1	ELMSAN1	DGCR8	DGCR8	4|4	0|0|3|3	-	8	4	1.9811	1.65833	0.39
ELMSAN1	ELMSAN1	LARP1B	LARP1B	2|3	0|0|1|2	-	5	2.5	1.98098	1.71703	0.38
ELMSAN1	ELMSAN1	MED1	MED1	0|2	0|0|0|0	-	2	1	1.97744	1.71898	0.23
ELMSAN1	ELMSAN1	MTO1	MTO1	0|2	0|0|0|0	-	2	1	1.97744	1.71898	0.34
ELMSAN1	ELMSAN1	SUGP1	SUGP1	0|2	0|0|0|0	-	2	1	1.97744	1.71898	0.35
ELMSAN1	ELMSAN1	PTBP2	PTBP2	0|2	0|0|0|0	-	2	1	1.97744	1.71898	0.32
ELMSAN1	ELMSAN1	SCML2	SCML2	0|2	0|0|0|0	-	2	1	1.97744	1.71898	0.34
ELMSAN1	ELMSAN1	KRIT1	KRIT1	0|2	0|0|0|0	-	2	1	1.97744	1.71898	0.32
ELMSAN1	ELMSAN1	KIFC2	KIFC2	0|2	0|0|0|0	-	2	1	1.97744	1.71898	0.25
ELMSAN1	ELMSAN1	PABPC4L	PABPC4L	0|2	0|0|0|0	-	2	1	1.97744	1.71898	0.35
ELMSAN1	ELMSAN1	PPFIBP1	PPFIBP1	0|2	0|0|0|0	-	2	1	1.97744	1.71898	0.27
ELMSAN1	ELMSAN1	PYGL	PYGL	0|2	0|0|0|0	-	2	1	1.97744	1.71898	0.23
ELMSAN1	ELMSAN1	PNMA8A	PNMA8A	0|2	0|0|0|0	-	2	1	1.97744	1.71898	0.36
ELMSAN1	ELMSAN1	CNOT6	CNOT6	0|2	0|0|0|0	-	2	1	1.97744	1.71898	0.3
ELMSAN1	ELMSAN1	ZNF431	ZNF431	0|2	0|0|0|0	-	2	1	1.97744	1.71898	0.35
ELMSAN1	ELMSAN1	MTERF1	MTERF1	0|2	0|0|0|0	-	2	1	1.97744	1.71898	0.35
ELMSAN1	ELMSAN1	DIP2B	DIP2B	0|2	0|0|0|0	-	2	1	1.97744	1.71898	0.23
ELMSAN1	ELMSAN1	SUPT4H1	SUPT4H1	0|2	0|0|0|0	-	2	1	1.97744	1.71898	0.32
ELMSAN1	ELMSAN1	PNMA1	PNMA1	0|2	0|0|0|0	-	2	1	1.97744	1.71898	0.34
ELMSAN1	ELMSAN1	PSMD2	PSMD2	0|2	0|0|0|0	-	2	1	1.97744	1.71898	0.34
ELMSAN1	ELMSAN1	TOP1MT	TOP1MT	0|2	0|0|0|0	-	2	1	1.97744	1.71898	0.36
ELMSAN1	ELMSAN1	CLK3	CLK3	0|2	0|0|0|0	-	2	1	1.97744	1.71898	0.32
ELMSAN1	ELMSAN1	MED14	MED14	0|2	0|0|0|0	-	2	1	1.97744	1.71898	0.33
ELMSAN1	ELMSAN1	PIK3R3	PIK3R3	0|2	0|0|0|0	-	2	1	1.97744	1.71898	0.33
ELMSAN1	ELMSAN1	MIOS	MIOS	7|5	0|0|6|4	-	12	6	1.97642	1.59481	0.23
ELMSAN1	ELMSAN1	STAU2	STAU2	14|12	5|3|9|6	-	26	13	1.97318	1.77141	0.07
ELMSAN1	ELMSAN1	DNAJC16	DNAJC16	3|3	0|0|2|2	-	6	3	1.97282	1.69928	0.38
ELMSAN1	ELMSAN1	TMEM131	TMEM131	3|3	0|0|2|2	-	6	3	1.97282	1.69928	0.33
ELMSAN1	ELMSAN1	SAMD4B	SAMD4B	3|3	0|0|2|2	-	6	3	1.97282	1.69928	0.4
ELMSAN1	ELMSAN1	SMN1	SMN1	3|3	0|0|3|1	-	6	3	1.97114	1.69763	0.37
ELMSAN1	ELMSAN1	USP10	USP10	28|24	6|5|21|17	-	52	26	1.96937	1.69617	0.01
ELMSAN1	ELMSAN1	TRIM56	TRIM56	1|2	0|0|0|1	-	3	1.5	1.96796	1.80683	0.45
ELMSAN1	ELMSAN1	RPL36A	RPL36A	1|2	0|0|0|1	-	3	1.5	1.96796	1.80683	0.47
ELMSAN1	ELMSAN1	SVIL	SVIL	1|2	0|0|1|0	-	3	1.5	1.96535	1.80383	0.25
ELMSAN1	ELMSAN1	WRAP53	WRAP53	1|2	0|0|1|0	-	3	1.5	1.96535	1.80383	0.43
ELMSAN1	ELMSAN1	GEMIN6	GEMIN6	1|2	0|0|1|0	-	3	1.5	1.96535	1.80383	0.45
ELMSAN1	ELMSAN1	ZFP37	ZFP37	1|2	0|0|1|0	-	3	1.5	1.96535	1.80383	0.42
ELMSAN1	ELMSAN1	EIF2B1	EIF2B1	4|3	0|0|4|1	-	7	3.5	1.96493	1.66208	0.34
ELMSAN1	ELMSAN1	PARS2	PARS2	2|4	1|0|1|2	-	6	3	1.96466	1.62311	0.37
ELMSAN1	ELMSAN1	TOP2A	TOP2A	23|20	6|5|18|11	-	43	21.5	1.962	1.74048	0.01
ELMSAN1	ELMSAN1	TRIM26	TRIM26	6|5	1|0|4|4	-	11	5.5	1.96177	1.59865	0.27
ELMSAN1	ELMSAN1	LRCH3	LRCH3	2|2	0|0|0|2	-	4	2	1.96148	1.77387	0.46
ELMSAN1	ELMSAN1	GGNBP2	GGNBP2	2|2	0|0|1|1	-	4	2	1.95929	1.77148	0.45
ELMSAN1	ELMSAN1	RSL1D1	RSL1D1	24|23	7|6|16|15	-	47	23.5	1.95725	1.75855	0
ELMSAN1	ELMSAN1	MSI2	MSI2	2|2	0|0|2|0	-	4	2	1.9571	1.76909	0.51
ELMSAN1	ELMSAN1	JARID2	JARID2	6|3	0|0|5|2	-	9	4.5	1.95701	1.57737	0.23
ELMSAN1	ELMSAN1	DHX29	DHX29	21|18	6|5|16|9	-	39	19.5	1.95692	1.76632	0.02
ELMSAN1	ELMSAN1	NACA	NACA	13|14	5|5|8|6	-	27	13.5	1.95617	1.88641	0.11
ELMSAN1	ELMSAN1	WDR61	WDR61	5|4	1|0|4|2	-	9	4.5	1.95117	1.61344	0.31
ELMSAN1	ELMSAN1	MSI1	MSI1	4|2	0|0|3|1	-	6	3	1.94821	1.6403	0.39
ELMSAN1	ELMSAN1	IMP3	IMP3	2|3	1|0|1|1	-	5	2.5	1.94409	1.67964	0.37
ELMSAN1	ELMSAN1	KIF4A	KIF4A	4|3	1|0|2|2	-	7	3.5	1.93901	1.63733	0.32
ELMSAN1	ELMSAN1	RFC5	RFC5	8|4	0|1|4|5	-	12	6	1.93551	1.52001	0.27
ELMSAN1	ELMSAN1	SCAF1	SCAF1	6|6	3|0|5|2	-	12	6	1.93447	1.56432	0.2
ELMSAN1	ELMSAN1	ZNF701	ZNF701	1|1	0|0|0|0	-	2	1	1.93322	1.93272	0
ELMSAN1	ELMSAN1	FBXL19	FBXL19	1|1	0|0|0|0	-	2	1	1.93322	1.93272	0
ELMSAN1	ELMSAN1	HMGXB4	HMGXB4	1|1	0|0|0|0	-	2	1	1.93322	1.93272	0
ELMSAN1	ELMSAN1	MSL2	MSL2	1|1	0|0|0|0	-	2	1	1.93322	1.93272	0
ELMSAN1	ELMSAN1	THOC3	THOC3	1|1	0|0|0|0	-	2	1	1.93322	1.93272	0
ELMSAN1	ELMSAN1	ZSCAN30	ZSCAN30	1|1	0|0|0|0	-	2	1	1.93322	1.93272	0
ELMSAN1	ELMSAN1	TAF4B	TAF4B	1|1	0|0|0|0	-	2	1	1.93322	1.93272	0
ELMSAN1	ELMSAN1	PNKD	PNKD	1|1	0|0|0|0	-	2	1	1.93322	1.93272	0
ELMSAN1	ELMSAN1	MEX3D	MEX3D	1|1	0|0|0|0	-	2	1	1.93322	1.93272	0
ELMSAN1	ELMSAN1	HEATR3	HEATR3	1|1	0|0|0|0	-	2	1	1.93322	1.93272	0
ELMSAN1	ELMSAN1	E2F3	E2F3	1|1	0|0|0|0	-	2	1	1.93322	1.93272	0
ELMSAN1	ELMSAN1	ZNF446	ZNF446	1|1	0|0|0|0	-	2	1	1.93322	1.93272	0
ELMSAN1	ELMSAN1	CHD9	CHD9	1|1	0|0|0|0	-	2	1	1.93322	1.93272	0
ELMSAN1	ELMSAN1	NCOR1	NCOR1	1|1	0|0|0|0	-	2	1	1.93322	1.93272	0
ELMSAN1	ELMSAN1	GTF2H5	GTF2H5	1|1	0|0|0|0	-	2	1	1.93322	1.93272	0
ELMSAN1	ELMSAN1	MT-ATP6	MT-ATP6	1|1	0|0|0|0	-	2	1	1.93322	1.93272	0
ELMSAN1	ELMSAN1	GTF2B	GTF2B	1|1	0|0|0|0	-	2	1	1.93322	1.93272	0
ELMSAN1	ELMSAN1	EAPP	EAPP	1|1	0|0|0|0	-	2	1	1.93322	1.93272	0
ELMSAN1	ELMSAN1	CMTR1	CMTR1	1|1	0|0|0|0	-	2	1	1.93322	1.93272	0
ELMSAN1	ELMSAN1	SLC38A2	SLC38A2	1|1	0|0|0|0	-	2	1	1.93322	1.93272	0
ELMSAN1	ELMSAN1	TOB2	TOB2	1|1	0|0|0|0	-	2	1	1.93322	1.93272	0
ELMSAN1	ELMSAN1	APOBEC3C	APOBEC3C	1|1	0|0|0|0	-	2	1	1.93322	1.93272	0
ELMSAN1	ELMSAN1	TRAIP	TRAIP	1|1	0|0|0|0	-	2	1	1.93322	1.93272	0
ELMSAN1	ELMSAN1	TIGD2	TIGD2	1|1	0|0|0|0	-	2	1	1.93322	1.93272	0
ELMSAN1	ELMSAN1	IQGAP2	IQGAP2	1|1	0|0|0|0	-	2	1	1.93322	1.93272	0
ELMSAN1	ELMSAN1	EBF4	EBF4	1|1	0|0|0|0	-	2	1	1.93322	1.93272	0
ELMSAN1	ELMSAN1	SRCAP	SRCAP	1|1	0|0|0|0	-	2	1	1.93322	1.93272	0
ELMSAN1	ELMSAN1	ACSS3	ACSS3	1|1	0|0|0|0	-	2	1	1.93322	1.93272	0
ELMSAN1	ELMSAN1	RITA1	RITA1	1|1	0|0|0|0	-	2	1	1.93322	1.93272	0
ELMSAN1	ELMSAN1	DHX16	DHX16	1|1	0|0|0|0	-	2	1	1.93322	1.93272	0
ELMSAN1	ELMSAN1	ZNF417	ZNF417	1|1	0|0|0|0	-	2	1	1.93322	1.93272	0
ELMSAN1	ELMSAN1	POU4F2	POU4F2	1|1	0|0|0|0	-	2	1	1.93322	1.93272	0
ELMSAN1	ELMSAN1	NACA4P	NACA4P	1|1	0|0|0|0	-	2	1	1.93322	1.93272	0
ELMSAN1	ELMSAN1	WDR92	WDR92	1|1	0|0|0|0	-	2	1	1.93322	1.93272	0
ELMSAN1	ELMSAN1	USP12	USP12	1|1	0|0|0|0	-	2	1	1.93322	1.93272	0
ELMSAN1	ELMSAN1	VPS72	VPS72	1|1	0|0|0|0	-	2	1	1.93322	1.93272	0
ELMSAN1	ELMSAN1	DHX34	DHX34	1|1	0|0|0|0	-	2	1	1.93322	1.93272	0
ELMSAN1	ELMSAN1	MTERF3	MTERF3	1|1	0|0|0|0	-	2	1	1.93322	1.93272	0
ELMSAN1	ELMSAN1	VRK3	VRK3	1|1	0|0|0|0	-	2	1	1.93322	1.93272	0
ELMSAN1	ELMSAN1	CAAP1	CAAP1	1|1	0|0|0|0	-	2	1	1.93322	1.93272	0
ELMSAN1	ELMSAN1	ATF6B	ATF6B	1|1	0|0|0|0	-	2	1	1.93322	1.93272	0
ELMSAN1	ELMSAN1	PCGF1	PCGF1	1|1	0|0|0|0	-	2	1	1.93322	1.93272	0
ELMSAN1	ELMSAN1	TMEM11	TMEM11	1|1	0|0|0|0	-	2	1	1.93322	1.93272	0
ELMSAN1	ELMSAN1	POMGNT2	POMGNT2	1|1	0|0|0|0	-	2	1	1.93322	1.93272	0
ELMSAN1	ELMSAN1	WDR81	WDR81	1|1	0|0|0|0	-	2	1	1.93322	1.93272	0
ELMSAN1	ELMSAN1	BRCC3	BRCC3	1|1	0|0|0|0	-	2	1	1.93322	1.93272	0
ELMSAN1	ELMSAN1	NAF1	NAF1	1|1	0|0|0|0	-	2	1	1.93322	1.93272	0
ELMSAN1	ELMSAN1	SECISBP2	SECISBP2	1|1	0|0|0|0	-	2	1	1.93322	1.93272	0
ELMSAN1	ELMSAN1	GALNT2	GALNT2	1|1	0|0|0|0	-	2	1	1.93322	1.93272	0
ELMSAN1	ELMSAN1	PRR3	PRR3	1|1	0|0|0|0	-	2	1	1.93322	1.93272	0
ELMSAN1	ELMSAN1	ZNF652	ZNF652	1|1	0|0|0|0	-	2	1	1.93322	1.93272	0
ELMSAN1	ELMSAN1	APTX	APTX	1|1	0|0|0|0	-	2	1	1.93322	1.93272	0
ELMSAN1	ELMSAN1	ZNF449	ZNF449	1|1	0|0|0|0	-	2	1	1.93322	1.93272	0
ELMSAN1	ELMSAN1	RECQL4	RECQL4	2|1	0|0|0|1	-	3	1.5	1.93203	1.79246	0.43
ELMSAN1	ELMSAN1	SEC16A	SEC16A	2|1	0|0|0|1	-	3	1.5	1.93203	1.79246	0.32
ELMSAN1	ELMSAN1	EXOC4	EXOC4	2|1	0|0|0|1	-	3	1.5	1.93203	1.79246	0.34
ELMSAN1	ELMSAN1	NCAPH	NCAPH	2|1	0|0|0|1	-	3	1.5	1.93203	1.79246	0.43
ELMSAN1	ELMSAN1	ASPH	ASPH	13|13	3|3|9|9	-	26	13	1.93139	1.70803	0.03
ELMSAN1	ELMSAN1	STX5	STX5	3|1	0|0|0|2	-	4	2	1.93122	1.66722	0.4
ELMSAN1	ELMSAN1	UTP11	UTP11	2|1	0|0|1|0	-	3	1.5	1.92947	1.78948	0.46
ELMSAN1	ELMSAN1	MTBP	MTBP	2|1	0|0|1|0	-	3	1.5	1.92947	1.78948	0.46
ELMSAN1	ELMSAN1	ANKZF1	ANKZF1	2|1	0|0|1|0	-	3	1.5	1.92947	1.78948	0.47
ELMSAN1	ELMSAN1	SETD2	SETD2	2|1	0|0|1|0	-	3	1.5	1.92947	1.78948	0.23
ELMSAN1	ELMSAN1	PARG	PARG	2|1	0|0|1|0	-	3	1.5	1.92947	1.78948	0.48
ELMSAN1	ELMSAN1	ZNF148	ZNF148	2|1	0|0|1|0	-	3	1.5	1.92947	1.78948	0.47
ELMSAN1	ELMSAN1	CNOT8	CNOT8	2|1	0|0|1|0	-	3	1.5	1.92947	1.78948	0.49
ELMSAN1	ELMSAN1	MIDEAS	MIDEAS	2|1	0|0|1|0	-	3	1.5	1.92947	1.78948	0.44
ELMSAN1	ELMSAN1	RPP40	RPP40	3|1	0|0|1|1	-	4	2	1.92906	1.66497	0.4
ELMSAN1	ELMSAN1	RSL24D1	RSL24D1	10|7	1|2|7|5	-	17	8.5	1.92534	1.6141	0.19
ELMSAN1	ELMSAN1	IQSEC1	IQSEC1	3|3	0|1|1|2	-	6	3	1.92397	1.65111	0.38
ELMSAN1	ELMSAN1	NOP10	NOP10	3|3	0|1|1|2	-	6	3	1.92397	1.65111	0.47
ELMSAN1	ELMSAN1	ANKHD1	ANKHD1	14|16	2|1|16|10	-	30	15	1.92094	1.53682	0.02
ELMSAN1	ELMSAN1	SLC27A4	SLC27A4	2|2	1|0|0|1	-	4	2	1.91927	1.72802	0.47
ELMSAN1	ELMSAN1	H1-5	H1-5	7|5	0|2|5|3	-	12	6	1.91889	1.54473	0.22
ELMSAN1	ELMSAN1	KRR1	KRR1	12|11	3|3|8|7	-	23	11.5	1.91794	1.73325	0.03
ELMSAN1	ELMSAN1	MRPL35	MRPL35	1|2	1|0|0|0	-	3	1.5	1.91788	1.7495	0.48
ELMSAN1	ELMSAN1	TAF9	TAF9	1|2	1|0|0|0	-	3	1.5	1.91788	1.7495	0.47
ELMSAN1	ELMSAN1	CTBP2	CTBP2	2|2	1|0|1|0	-	4	2	1.91717	1.72575	0.45
ELMSAN1	ELMSAN1	TRMT1L	TRMT1L	14|20	4|2|16|11	-	34	17	1.91663	1.54751	0.11
ELMSAN1	ELMSAN1	SLC25A5	SLC25A5	5|7	2|2|3|3	-	12	6	1.91066	1.81417	0.2
ELMSAN1	ELMSAN1	SRP9	SRP9	4|4	0|2|2|2	-	8	4	1.90194	1.58466	0.41
ELMSAN1	ELMSAN1	MPHOSPH6	MPHOSPH6	7|8	2|3|4|4	-	15	7.5	1.90018	1.73728	0.19
ELMSAN1	ELMSAN1	DDX52	DDX52	6|3	1|1|3|2	-	9	4.5	1.89951	1.70951	0.31
ELMSAN1	ELMSAN1	TAOK2	TAOK2	7|4	2|1|2|4	-	11	5.5	1.89916	1.67716	0.24
ELMSAN1	ELMSAN1	POLR1C	POLR1C	6|6	2|2|2|4	-	12	6	1.89883	1.79131	0.24
ELMSAN1	ELMSAN1	GTF2H4	GTF2H4	4|0	0|0|2|0	-	4	2	1.89672	1.31797	0.42
ELMSAN1	ELMSAN1	MRPL11	MRPL11	5|6	2|2|3|2	-	11	5.5	1.89588	1.80877	0.28
ELMSAN1	ELMSAN1	CENPQ	CENPQ	3|0	0|0|1|0	-	3	1.5	1.89359	1.46206	0.39
ELMSAN1	ELMSAN1	EIF3M	EIF3M	4|4	2|1|1|2	-	8	4	1.89273	1.75757	0.35
ELMSAN1	ELMSAN1	NELFE	NELFE	2|0	0|0|0|0	-	2	1	1.88901	1.66674	0.34
ELMSAN1	ELMSAN1	SIX2	SIX2	2|0	0|0|0|0	-	2	1	1.88901	1.66674	0.34
ELMSAN1	ELMSAN1	KHDRBS3	KHDRBS3	2|0	0|0|0|0	-	2	1	1.88901	1.66674	0.34
ELMSAN1	ELMSAN1	POLR3A	POLR3A	2|0	0|0|0|0	-	2	1	1.88901	1.66674	0.32
ELMSAN1	ELMSAN1	H1-2	H1-2	2|0	0|0|0|0	-	2	1	1.88901	1.66674	0.22
ELMSAN1	ELMSAN1	ZNF429	ZNF429	2|0	0|0|0|0	-	2	1	1.88901	1.66674	0.26
ELMSAN1	ELMSAN1	CCNJ	CCNJ	2|0	0|0|0|0	-	2	1	1.88901	1.66674	0.32
ELMSAN1	ELMSAN1	PRDM10	PRDM10	2|0	0|0|0|0	-	2	1	1.88901	1.66674	0.23
ELMSAN1	ELMSAN1	ASH1L	ASH1L	2|0	0|0|0|0	-	2	1	1.88901	1.66674	0.12
ELMSAN1	ELMSAN1	R3HDM1	R3HDM1	2|0	0|0|0|0	-	2	1	1.88901	1.66674	0.28
ELMSAN1	ELMSAN1	REXO1	REXO1	2|0	0|0|0|0	-	2	1	1.88901	1.66674	0.33
ELMSAN1	ELMSAN1	SOX21	SOX21	2|0	0|0|0|0	-	2	1	1.88901	1.66674	0.36
ELMSAN1	ELMSAN1	MAP3K4	MAP3K4	2|0	0|0|0|0	-	2	1	1.88901	1.66674	0.17
ELMSAN1	ELMSAN1	VPS4A	VPS4A	2|0	0|0|0|0	-	2	1	1.88901	1.66674	0.32
ELMSAN1	ELMSAN1	UBE2O	UBE2O	2|0	0|0|0|0	-	2	1	1.88901	1.66674	0.22
ELMSAN1	ELMSAN1	ZNF250	ZNF250	2|0	0|0|0|0	-	2	1	1.88901	1.66674	0.36
ELMSAN1	ELMSAN1	ZNF787	ZNF787	2|0	0|0|0|0	-	2	1	1.88901	1.66674	0.34
ELMSAN1	ELMSAN1	CCDC106	CCDC106	2|0	0|0|0|0	-	2	1	1.88901	1.66674	0.32
ELMSAN1	ELMSAN1	TGS1	TGS1	2|0	0|0|0|0	-	2	1	1.88901	1.66674	0.29
ELMSAN1	ELMSAN1	SEMA3C	SEMA3C	2|0	0|0|0|0	-	2	1	1.88901	1.66674	0.34
ELMSAN1	ELMSAN1	SRSF12	SRSF12	2|0	0|0|0|0	-	2	1	1.88901	1.66674	0.32
ELMSAN1	ELMSAN1	ARHGEF11	ARHGEF11	2|0	0|0|0|0	-	2	1	1.88901	1.66674	0.08
ELMSAN1	ELMSAN1	SMARCA2	SMARCA2	2|0	0|0|0|0	-	2	1	1.88901	1.66674	0.32
ELMSAN1	ELMSAN1	THUMPD3	THUMPD3	2|0	0|0|0|0	-	2	1	1.88901	1.66674	0.36
ELMSAN1	ELMSAN1	ZNF445	ZNF445	2|0	0|0|0|0	-	2	1	1.88901	1.66674	0.28
ELMSAN1	ELMSAN1	TRIM41	TRIM41	2|0	0|0|0|0	-	2	1	1.88901	1.66674	0.32
ELMSAN1	ELMSAN1	JRK	JRK	2|0	0|0|0|0	-	2	1	1.88901	1.66674	0.33
ELMSAN1	ELMSAN1	GRB10	GRB10	2|0	0|0|0|0	-	2	1	1.88901	1.66674	0.34
ELMSAN1	ELMSAN1	TRO	TRO	2|0	0|0|0|0	-	2	1	1.88901	1.66674	0.36
ELMSAN1	ELMSAN1	ZC3H4	ZC3H4	2|0	0|0|0|0	-	2	1	1.88901	1.66674	0.17
ELMSAN1	ELMSAN1	BRCA1	BRCA1	2|0	0|0|0|0	-	2	1	1.88901	1.66674	0.29
ELMSAN1	ELMSAN1	ZNF646	ZNF646	2|0	0|0|0|0	-	2	1	1.88901	1.66674	0.22
ELMSAN1	ELMSAN1	TIMM21	TIMM21	2|0	0|0|0|0	-	2	1	1.88901	1.66674	0.35
ELMSAN1	ELMSAN1	BRPF3	BRPF3	2|0	0|0|0|0	-	2	1	1.88901	1.66674	0.34
ELMSAN1	ELMSAN1	CDC5L	CDC5L	28|28	9|12|19|14	-	56	28	1.88618	1.72722	0
ELMSAN1	ELMSAN1	EIF2AK2	EIF2AK2	10|7	4|2|7|2	-	17	8.5	1.88586	1.65541	0.2
ELMSAN1	ELMSAN1	RPL30	RPL30	17|19	8|7|10|9	-	36	18	1.88398	1.83656	0.02
ELMSAN1	ELMSAN1	VARS2	VARS2	2|1	1|0|0|0	-	3	1.5	1.88286	1.73559	0.33
ELMSAN1	ELMSAN1	CLASP1	CLASP1	3|3	0|2|1|1	-	6	3	1.87597	1.60411	0.33
ELMSAN1	ELMSAN1	ZFC3H1	ZFC3H1	17|11	4|1|12|10	-	28	14	1.87587	1.4966	0.05
ELMSAN1	ELMSAN1	RPS15	RPS15	22|18	7|4|12|16	-	40	20	1.87448	1.61696	0.03
ELMSAN1	ELMSAN1	ZNF106	ZNF106	3|4	1|2|1|1	-	7	3.5	1.87408	1.76056	0.37
ELMSAN1	ELMSAN1	BMS1	BMS1	12|10	1|2|9|9	-	22	11	1.8726	1.53468	0.03
ELMSAN1	ELMSAN1	PFDN2	PFDN2	4|2	1|1|1|1	-	6	3	1.87113	1.80288	0.38
ELMSAN1	ELMSAN1	SMARCE1	SMARCE1	12|7	2|0|7|9	-	19	9.5	1.86591	1.44117	0.15
ELMSAN1	ELMSAN1	PPP1R8	PPP1R8	2|2	1|1|0|0	-	4	2	1.85646	1.66054	0.44
ELMSAN1	ELMSAN1	CAST	CAST	2|2	1|1|0|0	-	4	2	1.85646	1.66054	0.47
ELMSAN1	ELMSAN1	ACTR8	ACTR8	2|1	0|1|0|0	-	3	1.5	1.85583	1.70463	0.44
ELMSAN1	ELMSAN1	AQR	AQR	5|8	2|0|7|3	-	13	6.5	1.85546	1.44615	0.21
ELMSAN1	ELMSAN1	CPSF2	CPSF2	12|7	4|4|5|4	-	19	9.5	1.85439	1.75505	0.21
ELMSAN1	ELMSAN1	SFSWAP	SFSWAP	6|5	2|3|2|2	-	11	5.5	1.85433	1.77244	0.2
ELMSAN1	ELMSAN1	STRBP	STRBP	7|8	3|0|5|6	-	15	7.5	1.8507	1.46568	0.1
ELMSAN1	ELMSAN1	RPL37	RPL37	5|1	1|1|1|1	-	6	3	1.8491	1.61234	0.44
ELMSAN1	ELMSAN1	HDAC2	HDAC2	11|11	7|5|3|5	-	22	11	1.84793	1.63929	0.07
ELMSAN1	ELMSAN1	ARID2	ARID2	15|15	4|1|14|11	-	30	15	1.84651	1.48034	0
ELMSAN1	ELMSAN1	MECP2	MECP2	10|8	1|2|9|5	-	18	9	1.84528	1.53719	0.11
ELMSAN1	ELMSAN1	RPL9	RPL9	26|25	7|5|20|20	-	51	25.5	1.83438	1.5675	0
ELMSAN1	ELMSAN1	NCL	NCL	52|48	19|20|29|33	-	100	50	1.83198	1.72158	0
ELMSAN1	ELMSAN1	NOM1	NOM1	13|11	2|1|12|9	-	24	12	1.82202	1.48393	0.03
ELMSAN1	ELMSAN1	FYTTD1	FYTTD1	4|0	2|0|0|0	-	4	2	1.82087	1.25494	0.42
ELMSAN1	ELMSAN1	RPLP0P6	RPLP0P6	17|20	6|7|10|14	-	37	18.5	1.81525	1.64994	0.01
ELMSAN1	ELMSAN1	CMAS	CMAS	8|8	3|2|5|5	-	16	8	1.81438	1.64624	0.07
ELMSAN1	ELMSAN1	ZNF512	ZNF512	10|7	3|2|7|4	-	17	8.5	1.80944	1.61593	0.08
ELMSAN1	ELMSAN1	PPP1R10	PPP1R10	6|6	2|1|3|5	-	12	6	1.80445	1.58203	0.09
ELMSAN1	ELMSAN1	LARP7	LARP7	13|13	5|2|11|8	-	26	13	1.80443	1.52193	0.01
ELMSAN1	ELMSAN1	MYH11	MYH11	9|7	0|4|6|5	-	16	8	1.80247	1.42489	0.06
ELMSAN1	ELMSAN1	NSA2	NSA2	6|5	1|1|3|5	-	11	5.5	1.80019	1.58935	0.15
ELMSAN1	ELMSAN1	IGF2BP3	IGF2BP3	13|12	3|3|11|8	-	25	12.5	1.79766	1.58177	0
ELMSAN1	ELMSAN1	ISG20L2	ISG20L2	5|4	1|0|5|2	-	9	4.5	1.7941	1.47123	0.15
ELMSAN1	ELMSAN1	PWP2	PWP2	9|9	3|0|9|6	-	18	9	1.7857	1.4048	0.01
ELMSAN1	ELMSAN1	RPS26P11	RPS26P11	2|6	1|1|3|2	-	8	4	1.78411	1.49583	0.37
ELMSAN1	ELMSAN1	HNRNPDL	HNRNPDL	11|7	3|4|4|6	-	18	9	1.78133	1.64639	0.13
ELMSAN1	ELMSAN1	ZFR	ZFR	14|8	5|0|11|6	-	22	11	1.78018	1.36037	0.12
ELMSAN1	ELMSAN1	NEPRO	NEPRO	7|9	1|1|7|7	-	16	8	1.77844	1.47676	0.1
ELMSAN1	ELMSAN1	RBM28	RBM28	28|21	9|5|22|15	-	49	24.5	1.77692	1.51508	0
ELMSAN1	ELMSAN1	MACO1	MACO1	4|3	0|0|3|3	-	7	3.5	1.77653	1.4841	0.2
ELMSAN1	ELMSAN1	CNOT3	CNOT3	6|4	1|1|4|3	-	10	5	1.77606	1.57676	0.19
ELMSAN1	ELMSAN1	BOP1	BOP1	12|10	4|2|9|7	-	22	11	1.77568	1.52702	0.01
ELMSAN1	ELMSAN1	MRPS22	MRPS22	15|18	7|9|9|8	-	33	16.5	1.76902	1.69656	0.02
ELMSAN1	ELMSAN1	RPLP2	RPLP2	50|48	21|18|34|30	-	98	49	1.76827	1.65968	0
ELMSAN1	ELMSAN1	MYH14	MYH14	32|32	7|10|26|25	-	64	32	1.7677	1.50446	0
ELMSAN1	ELMSAN1	ABT1	ABT1	6|5	3|1|3|3	-	11	5.5	1.76673	1.56444	0.1
ELMSAN1	ELMSAN1	PPIE	PPIE	1|4	0|0|1|3	-	5	2.5	1.76648	1.36413	0.34
ELMSAN1	ELMSAN1	SENP3	SENP3	14|9	2|4|9|8	-	23	11.5	1.76434	1.48127	0.07
ELMSAN1	ELMSAN1	TUT7	TUT7	3|3	0|0|3|2	-	6	3	1.76047	1.49241	0.28
ELMSAN1	ELMSAN1	SMARCC1	SMARCC1	8|10	2|3|6|7	-	18	9	1.75589	1.52349	0.08
ELMSAN1	ELMSAN1	PRPF38B	PRPF38B	7|5	3|2|2|4	-	12	6	1.75351	1.6175	0.1
ELMSAN1	ELMSAN1	YTHDF3	YTHDF3	9|8	3|2|7|5	-	17	8.5	1.7367	1.54751	0.02
ELMSAN1	ELMSAN1	MDC1	MDC1	3|4	1|1|2|2	-	7	3.5	1.73615	1.62594	0.19
ELMSAN1	ELMSAN1	BCL2L2	BCL2L2	3|4	1|1|2|2	-	7	3.5	1.73615	1.62594	0.25
ELMSAN1	ELMSAN1	SNRPGP15	SNRPGP15	4|5	2|2|2|2	-	9	4.5	1.7324	1.68681	0.22
ELMSAN1	ELMSAN1	PAXBP1	PAXBP1	3|4	3|0|2|1	-	7	3.5	1.72654	1.42464	0.22
ELMSAN1	ELMSAN1	POLR1A	POLR1A	25|21	7|4|21|18	-	46	23	1.72177	1.44307	0
ELMSAN1	ELMSAN1	MTF2	MTF2	3|2	0|0|2|2	-	5	2.5	1.71907	1.47303	0.25
ELMSAN1	ELMSAN1	CPSF3	CPSF3	9|11	5|5|6|4	-	20	10	1.71884	1.58582	0.04
ELMSAN1	ELMSAN1	PDCD4	PDCD4	4|3	1|1|2|2	-	7	3.5	1.71825	1.62195	0.24
ELMSAN1	ELMSAN1	GAR1	GAR1	5|4	2|2|3|1	-	9	4.5	1.7168	1.5297	0.23
ELMSAN1	ELMSAN1	ILF2	ILF2	21|12	7|7|12|8	-	33	16.5	1.71572	1.6142	0.16
ELMSAN1	ELMSAN1	CEBPZ	CEBPZ	13|11	2|0|14|10	-	24	12	1.71552	1.33297	0
ELMSAN1	ELMSAN1	GPRASP2	GPRASP2	1|3	0|0|3|0	-	4	2	1.71522	1.41269	0.32
ELMSAN1	ELMSAN1	POP7	POP7	2|3	1|0|2|1	-	5	2.5	1.71344	1.4512	0.27
ELMSAN1	ELMSAN1	KRI1	KRI1	9|13	2|5|10|6	-	22	11	1.71016	1.42077	0.07
ELMSAN1	ELMSAN1	MDN1	MDN1	49|66	24|17|45|42	-	115	57.5	1.70751	1.48975	0
ELMSAN1	ELMSAN1	CKAP2	CKAP2	6|7	3|1|4|5	-	13	6.5	1.70698	1.45971	0.06
ELMSAN1	ELMSAN1	OBI1	OBI1	4|6	1|0|5|4	-	10	5	1.70602	1.35425	0.12
ELMSAN1	ELMSAN1	CDC42EP1	CDC42EP1	3|5	1|3|1|2	-	8	4	1.706	1.50344	0.25
ELMSAN1	ELMSAN1	RPL7L1	RPL7L1	9|6	1|3|6|5	-	15	7.5	1.70458	1.42367	0.08
ELMSAN1	ELMSAN1	TOE1	TOE1	6|3	2|2|1|3	-	9	4.5	1.70398	1.47938	0.24
ELMSAN1	ELMSAN1	SPTY2D1	SPTY2D1	12|6	4|3|6|5	-	18	9	1.70265	1.54353	0.12
ELMSAN1	ELMSAN1	RBBP6	RBBP6	9|8	5|3|5|4	-	17	8.5	1.69975	1.6108	0.02
ELMSAN1	ELMSAN1	CENPC	CENPC	3|3	1|1|2|1	-	6	3	1.69676	1.6194	0.24
ELMSAN1	ELMSAN1	NCAPD3	NCAPD3	4|1	0|0|2|2	-	5	2.5	1.69611	1.34316	0.31
ELMSAN1	ELMSAN1	RPL37A	RPL37A	29|25	6|11|21|21	-	54	27	1.69608	1.44288	0
ELMSAN1	ELMSAN1	GRWD1	GRWD1	9|7	2|4|5|5	-	16	8	1.696	1.5039	0.04
ELMSAN1	ELMSAN1	KIF2C	KIF2C	4|1	0|0|3|1	-	5	2.5	1.69467	1.34185	0.32
ELMSAN1	ELMSAN1	CLUH	CLUH	8|4	2|0|8|2	-	12	6	1.69309	1.3164	0.15
ELMSAN1	ELMSAN1	NLE1	NLE1	3|2	1|0|1|2	-	5	2.5	1.69227	1.4467	0.24
ELMSAN1	ELMSAN1	MRPL47	MRPL47	4|2	2|0|1|2	-	6	3	1.69215	1.39734	0.22
ELMSAN1	ELMSAN1	L1RE1	L1RE1	9|7	4|3|4|5	-	16	8	1.69187	1.62235	0.04
ELMSAN1	ELMSAN1	DHX57	DHX57	21|16	7|5|17|11	-	37	18.5	1.69145	1.49481	0
ELMSAN1	ELMSAN1	PTDSS1	PTDSS1	2|2	0|0|2|1	-	4	2	1.69079	1.48673	0.28
ELMSAN1	ELMSAN1	CSTF1	CSTF1	2|2	0|0|2|1	-	4	2	1.69079	1.48673	0.26
ELMSAN1	ELMSAN1	CNOT1	CNOT1	27|25	12|7|17|21	-	52	26	1.69074	1.48955	0
ELMSAN1	ELMSAN1	RPL13	RPL13	32|27	15|11|17|21	-	59	29.5	1.68866	1.57944	0
ELMSAN1	ELMSAN1	RBM42	RBM42	1|3	1|0|1|1	-	4	2	1.68653	1.38505	0.27
ELMSAN1	ELMSAN1	CBLL1	CBLL1	1|3	1|0|1|1	-	4	2	1.68653	1.38505	0.32
ELMSAN1	ELMSAN1	TIAL1	TIAL1	2|3	2|0|2|0	-	5	2.5	1.68577	1.4244	0.29
ELMSAN1	ELMSAN1	PTBP3	PTBP3	5|3	2|2|3|0	-	8	4	1.68352	1.36899	0.2
ELMSAN1	ELMSAN1	CNOT2	CNOT2	6|6	3|1|3|5	-	12	6	1.68347	1.45934	0.04
ELMSAN1	ELMSAN1	ECT2	ECT2	8|7	5|3|2|5	-	15	7.5	1.67029	1.47295	0.06
ELMSAN1	ELMSAN1	CD3EAP	CD3EAP	5|5	1|1|4|4	-	10	5	1.66843	1.47277	0.07
ELMSAN1	ELMSAN1	RPL13A	RPL13A	49|31	20|15|26|27	-	80	40	1.66776	1.53268	0
ELMSAN1	ELMSAN1	AP3B1	AP3B1	3|1	0|0|1|2	-	4	2	1.66632	1.39893	0.29
ELMSAN1	ELMSAN1	JUN	JUN	1|2	0|0|1|1	-	3	1.5	1.65546	1.46078	0.28
ELMSAN1	ELMSAN1	VANGL2	VANGL2	1|2	0|0|2|0	-	3	1.5	1.65361	1.45882	0.32
ELMSAN1	ELMSAN1	CCDC137	CCDC137	11|7	3|3|3|10	-	18	9	1.652	1.47058	0.05
ELMSAN1	ELMSAN1	DPY30	DPY30	3|2	1|1|0|2	-	5	2.5	1.651	1.4064	0.31
ELMSAN1	ELMSAN1	EIF4ENIF1	EIF4ENIF1	3|2	1|1|0|2	-	5	2.5	1.651	1.4064	0.25
ELMSAN1	ELMSAN1	TARS2	TARS2	8|9	5|2|6|5	-	17	8.5	1.65093	1.44988	0.01
ELMSAN1	ELMSAN1	DHX8	DHX8	20|18	8|7|14|13	-	38	19	1.65043	1.53944	0
ELMSAN1	ELMSAN1	NCKAP1	NCKAP1	3|2	1|1|1|1	-	5	2.5	1.64966	1.61745	0.19
ELMSAN1	ELMSAN1	UPF3B	UPF3B	10|10	5|5|5|6	-	20	10	1.64895	1.59488	0
ELMSAN1	ELMSAN1	CNOT9	CNOT9	5|3	0|0|3|5	-	8	4	1.64492	1.33459	0.18
ELMSAN1	ELMSAN1	DDX27	DDX27	22|20	6|4|18|20	-	42	21	1.64463	1.38595	0
ELMSAN1	ELMSAN1	RBM15B	RBM15B	4|5	3|0|2|4	-	9	4.5	1.64416	1.32756	0.08
ELMSAN1	ELMSAN1	IGHMBP2	IGHMBP2	14|10	2|1|14|10	-	24	12	1.64403	1.32074	0
ELMSAN1	ELMSAN1	RPL11	RPL11	23|26	5|10|22|19	-	49	24.5	1.63677	1.36722	0
ELMSAN1	ELMSAN1	RPS12	RPS12	6|5	3|2|3|3	-	11	5.5	1.63389	1.56444	0.07
ELMSAN1	ELMSAN1	NOL7	NOL7	4|5	2|1|3|3	-	9	4.5	1.63385	1.45769	0.08
ELMSAN1	ELMSAN1	SRSF9	SRSF9	12|16	6|6|10|9	-	28	14	1.63367	1.52855	0.01
ELMSAN1	ELMSAN1	RPS7	RPS7	23|23	7|10|16|19	-	46	23	1.6335	1.44318	0
ELMSAN1	ELMSAN1	MKRN2	MKRN2	0|3	0|1|0|1	-	3	1.5	1.63116	1.17858	0.33
ELMSAN1	ELMSAN1	C19orf53	C19orf53	2|2	2|0|1|0	-	4	2	1.63054	1.42497	0.32
ELMSAN1	ELMSAN1	IBTK	IBTK	6|2	0|0|3|5	-	8	4	1.62941	1.24776	0.21
ELMSAN1	ELMSAN1	CCDC124	CCDC124	13|12	3|4|10|11	-	25	12.5	1.62632	1.40776	0
ELMSAN1	ELMSAN1	POLR2K	POLR2K	2|1	0|0|1|1	-	3	1.5	1.62523	1.44916	0.39
ELMSAN1	ELMSAN1	RBIS	RBIS	2|1	0|0|1|1	-	3	1.5	1.62523	1.44916	0.29
ELMSAN1	ELMSAN1	RPS19BP1	RPS19BP1	2|1	0|0|1|1	-	3	1.5	1.62523	1.44916	0.33
ELMSAN1	ELMSAN1	ANGEL2	ANGEL2	2|1	0|0|1|1	-	3	1.5	1.62523	1.44916	0.28
ELMSAN1	ELMSAN1	CACTIN	CACTIN	2|1	0|0|1|1	-	3	1.5	1.62523	1.44916	0.29
ELMSAN1	ELMSAN1	NAA30	NAA30	2|1	0|0|1|1	-	3	1.5	1.62523	1.44916	0.34
ELMSAN1	ELMSAN1	REEP4	REEP4	2|1	0|0|1|1	-	3	1.5	1.62523	1.44916	0.3
ELMSAN1	ELMSAN1	TOP2B	TOP2B	42|34	17|9|24|38	-	76	38	1.62419	1.38911	0
ELMSAN1	ELMSAN1	SBDS	SBDS	2|1	0|0|2|0	-	3	1.5	1.62342	1.44721	0.3
ELMSAN1	ELMSAN1	LRWD1	LRWD1	2|1	0|0|2|0	-	3	1.5	1.62342	1.44721	0.34
ELMSAN1	ELMSAN1	CAMK2B	CAMK2B	2|1	0|0|2|0	-	3	1.5	1.62342	1.44721	0.33
ELMSAN1	ELMSAN1	ZMYND8	ZMYND8	2|1	0|0|2|0	-	3	1.5	1.62342	1.44721	0.34
ELMSAN1	ELMSAN1	MTPAP	MTPAP	6|7	1|2|4|7	-	13	6.5	1.62222	1.37063	0.01
ELMSAN1	ELMSAN1	RPL24	RPL24	14|8	5|3|9|7	-	22	11	1.62204	1.41553	0.06
ELMSAN1	ELMSAN1	SGPL1	SGPL1	1|2	1|0|0|1	-	3	1.5	1.62164	1.42495	0.33
ELMSAN1	ELMSAN1	SMU1	SMU1	18|8	6|6|6|10	-	26	13	1.62094	1.45292	0.09
ELMSAN1	ELMSAN1	POP1	POP1	15|12	5|5|11|9	-	27	13.5	1.62025	1.49257	0
ELMSAN1	ELMSAN1	RPL23	RPL23	35|30	15|14|21|24	-	65	32.5	1.61803	1.54921	0
ELMSAN1	ELMSAN1	ATXN2L	ATXN2L	26|23	11|9|18|18	-	49	24.5	1.61273	1.4903	0
ELMSAN1	ELMSAN1	DDX24	DDX24	22|22	9|10|16|15	-	44	22	1.6122	1.50207	0
ELMSAN1	ELMSAN1	MKI67	MKI67	80|70	32|28|60|55	-	150	75	1.61167	1.48288	0
ELMSAN1	ELMSAN1	EXOSC10	EXOSC10	41|31	12|15|27|29	-	72	36	1.61122	1.43205	0
ELMSAN1	ELMSAN1	EIF5B	EIF5B	21|17	9|7|15|12	-	38	19	1.60894	1.4902	0
ELMSAN1	ELMSAN1	ESYT2	ESYT2	6|7	2|2|7|3	-	13	6.5	1.60859	1.45587	0.04
ELMSAN1	ELMSAN1	NUFIP2	NUFIP2	17|16	3|6|13|16	-	33	16.5	1.60756	1.34235	0
ELMSAN1	ELMSAN1	MVB12B	MVB12B	0|2	0|0|0|1	-	2	1	1.60678	1.31462	0.32
ELMSAN1	ELMSAN1	L3MBTL2	L3MBTL2	0|2	0|0|0|1	-	2	1	1.60678	1.31462	0.31
ELMSAN1	ELMSAN1	BYSL	BYSL	10|9	4|3|6|8	-	19	9.5	1.60465	1.46459	0
ELMSAN1	ELMSAN1	POLR2F	POLR2F	0|2	0|0|1|0	-	2	1	1.60465	1.31244	0.3
ELMSAN1	ELMSAN1	RAB11FIP2	RAB11FIP2	0|2	0|0|1|0	-	2	1	1.60465	1.31244	0.31
ELMSAN1	ELMSAN1	RRP15	RRP15	10|11	3|2|11|8	-	21	10.5	1.60265	1.36133	0.01
ELMSAN1	ELMSAN1	DLG5	DLG5	1|2	0|1|0|1	-	3	1.5	1.60191	1.40417	0.27
ELMSAN1	ELMSAN1	DDX50	DDX50	18|24	8|7|17|17	-	42	21	1.60176	1.42621	0
ELMSAN1	ELMSAN1	SCAPER	SCAPER	4|3	1|0|3|3	-	7	3.5	1.60046	1.3217	0.14
ELMSAN1	ELMSAN1	MICU2	MICU2	4|2	3|2|0|0	-	6	3	1.59745	1.30984	0.25
ELMSAN1	ELMSAN1	RPS24	RPS24	19|17	9|7|12|13	-	36	18	1.59646	1.49569	0
ELMSAN1	ELMSAN1	RPS19	RPS19	33|21	11|11|22|18	-	54	27	1.59601	1.4623	0
ELMSAN1	ELMSAN1	MCRIP1	MCRIP1	3|0	0|0|1|1	-	3	1.5	1.59501	1.18401	0.34
ELMSAN1	ELMSAN1	TICRR	TICRR	3|0	0|0|1|1	-	3	1.5	1.59501	1.18401	0.32
ELMSAN1	ELMSAN1	TAF1C	TAF1C	3|0	0|0|1|1	-	3	1.5	1.59501	1.18401	0.32
ELMSAN1	ELMSAN1	KMT2A	KMT2A	37|33	25|15|21|19	-	70	35	1.59493	1.51846	0
ELMSAN1	ELMSAN1	NOP16	NOP16	11|15	5|4|8|13	-	26	13	1.59349	1.40787	0
ELMSAN1	ELMSAN1	SNRPC	SNRPC	4|5	3|2|2|2	-	9	4.5	1.59345	1.51401	0.1
ELMSAN1	ELMSAN1	BPTF	BPTF	5|3	3|0|1|4	-	8	4	1.59287	1.28844	0.12
ELMSAN1	ELMSAN1	OXA1L	OXA1L	2|1	1|0|0|1	-	3	1.5	1.59204	1.41361	0.27
ELMSAN1	ELMSAN1	URB2	URB2	8|7	1|1|5|10	-	15	7.5	1.59143	1.32941	0
ELMSAN1	ELMSAN1	SPOP	SPOP	3|3	0|0|4|2	-	6	3	1.58939	1.33044	0.13
ELMSAN1	ELMSAN1	TTC13	TTC13	4|3	0|1|4|2	-	7	3.5	1.58846	1.31077	0.09
ELMSAN1	ELMSAN1	NOL8	NOL8	3|4	1|1|3|2	-	7	3.5	1.5869	1.45343	0.11
ELMSAN1	ELMSAN1	MTREX	MTREX	25|26	10|9|22|19	-	51	25.5	1.58556	1.4431	0
ELMSAN1	ELMSAN1	SRPRB	SRPRB	3|5	2|2|2|2	-	8	4	1.58492	1.51332	0.15
ELMSAN1	ELMSAN1	RPLP0	RPLP0	19|14	6|6|13|13	-	33	16.5	1.58389	1.43754	0
ELMSAN1	ELMSAN1	SNRPB2	SNRPB2	6|2	1|1|3|3	-	8	4	1.58348	1.34064	0.21
ELMSAN1	ELMSAN1	EIF2B4	EIF2B4	4|3	2|0|2|3	-	7	3.5	1.58226	1.30513	0.11
ELMSAN1	ELMSAN1	SRSF6	SRSF6	11|7	4|3|7|6	-	18	9	1.57664	1.43309	0.01
ELMSAN1	ELMSAN1	GLE1	GLE1	4|4	0|3|3|2	-	8	4	1.57659	1.28895	0.05
ELMSAN1	ELMSAN1	RPS16	RPS16	22|30	12|13|15|21	-	52	26	1.57635	1.47041	0
ELMSAN1	ELMSAN1	ZNF800	ZNF800	1|4	0|0|2|3	-	5	2.5	1.5762	1.19791	0.25
ELMSAN1	ELMSAN1	H1FX	H1FX	14|13	3|7|10|11	-	27	13.5	1.5754	1.34338	0
ELMSAN1	ELMSAN1	EXOSC6	EXOSC6	10|10	3|3|8|9	-	20	10	1.57339	1.40042	0
ELMSAN1	ELMSAN1	RPL4	RPL4	61|42	22|20|38|42	-	103	51.5	1.57294	1.44294	0
ELMSAN1	ELMSAN1	ICE1	ICE1	4|2	0|0|3|3	-	6	3	1.57196	1.2865	0.13
ELMSAN1	ELMSAN1	DDX55	DDX55	13|8	3|3|10|8	-	21	10.5	1.57162	1.36971	0.02
ELMSAN1	ELMSAN1	TARBP2	TARBP2	4|3	1|1|2|3	-	7	3.5	1.57148	1.45093	0.11
ELMSAN1	ELMSAN1	PES1	PES1	13|10	5|5|8|8	-	23	11.5	1.5713	1.48865	0.02
ELMSAN1	ELMSAN1	USP42	USP42	1|1	0|0|0|1	-	2	1	1.57085	1.47809	0
ELMSAN1	ELMSAN1	VPS37C	VPS37C	1|1	0|0|0|1	-	2	1	1.57085	1.47809	0
ELMSAN1	ELMSAN1	ZNF687	ZNF687	1|1	0|0|0|1	-	2	1	1.57085	1.47809	0
ELMSAN1	ELMSAN1	E2F6	E2F6	1|1	0|0|0|1	-	2	1	1.57085	1.47809	0
ELMSAN1	ELMSAN1	NCAPH2	NCAPH2	1|1	0|0|0|1	-	2	1	1.57085	1.47809	0
ELMSAN1	ELMSAN1	B9D2	B9D2	1|1	0|0|0|1	-	2	1	1.57085	1.47809	0
ELMSAN1	ELMSAN1	CECR2	CECR2	1|1	0|0|0|1	-	2	1	1.57085	1.47809	0
ELMSAN1	ELMSAN1	THOC6	THOC6	4|3	1|1|4|1	-	7	3.5	1.56958	1.42783	0.09
ELMSAN1	ELMSAN1	PINX1	PINX1	3|4	2|1|2|2	-	7	3.5	1.56918	1.44543	0.1
ELMSAN1	ELMSAN1	CAMKV	CAMKV	1|1	0|0|1|0	-	2	1	1.56877	1.47563	0
ELMSAN1	ELMSAN1	PHOX2B	PHOX2B	1|1	0|0|1|0	-	2	1	1.56877	1.47563	0
ELMSAN1	ELMSAN1	ZSCAN26	ZSCAN26	1|1	0|0|1|0	-	2	1	1.56877	1.47563	0
ELMSAN1	ELMSAN1	KDM1B	KDM1B	1|1	0|0|1|0	-	2	1	1.56877	1.47563	0
ELMSAN1	ELMSAN1	MRM1	MRM1	1|1	0|0|1|0	-	2	1	1.56877	1.47563	0
ELMSAN1	ELMSAN1	TRUB2	TRUB2	1|1	0|0|1|0	-	2	1	1.56877	1.47563	0
ELMSAN1	ELMSAN1	MLLT6	MLLT6	1|1	0|0|1|0	-	2	1	1.56877	1.47563	0
ELMSAN1	ELMSAN1	CFAP45	CFAP45	1|1	0|0|1|0	-	2	1	1.56877	1.47563	0
ELMSAN1	ELMSAN1	MAGEB2	MAGEB2	1|1	0|0|1|0	-	2	1	1.56877	1.47563	0
ELMSAN1	ELMSAN1	WDR24	WDR24	1|1	0|0|1|0	-	2	1	1.56877	1.47563	0
ELMSAN1	ELMSAN1	GNL2	GNL2	31|32	13|8|22|33	-	63	31.5	1.56877	1.34818	0
ELMSAN1	ELMSAN1	PIN1	PIN1	1|2	1|1|0|0	-	3	1.5	1.56857	1.3693	0.3
ELMSAN1	ELMSAN1	POLRMT	POLRMT	28|26	12|10|25|17	-	54	27	1.56643	1.43863	0
ELMSAN1	ELMSAN1	UACA	UACA	19|7	4|3|13|10	-	26	13	1.5649	1.24626	0.06
ELMSAN1	ELMSAN1	SRP68	SRP68	19|22	12|9|14|13	-	41	20.5	1.5613	1.48188	0
ELMSAN1	ELMSAN1	LCOR	LCOR	5|4	0|0|6|4	-	9	4.5	1.56102	1.26452	0.05
ELMSAN1	ELMSAN1	MCM10	MCM10	2|3	0|0|0|5	-	5	2.5	1.55806	1.30231	0.16
ELMSAN1	ELMSAN1	PHF2	PHF2	6|7	1|1|6|7	-	13	6.5	1.55687	1.3084	0
ELMSAN1	ELMSAN1	PDCD11	PDCD11	33|20	9|5|26|24	-	53	26.5	1.55631	1.27454	0
ELMSAN1	ELMSAN1	EIF4G1	EIF4G1	31|23	12|11|20|21	-	54	27	1.55455	1.44997	0
ELMSAN1	ELMSAN1	ZNF770	ZNF770	2|3	0|0|3|2	-	5	2.5	1.55452	1.29897	0.15
ELMSAN1	ELMSAN1	CDK2	CDK2	6|2	3|1|1|3	-	8	4	1.55122	1.2918	0.17
ELMSAN1	ELMSAN1	EZH2	EZH2	3|3	2|0|2|2	-	6	3	1.54983	1.29358	0.1
ELMSAN1	ELMSAN1	RFC4	RFC4	7|8	3|3|6|5	-	15	7.5	1.54866	1.44557	0.01
ELMSAN1	ELMSAN1	MYBBP1A	MYBBP1A	84|77	31|31|65|70	-	161	80.5	1.5468	1.39935	0
ELMSAN1	ELMSAN1	DHX37	DHX37	30|22	12|10|20|20	-	52	26	1.54607	1.42169	0
ELMSAN1	ELMSAN1	FOXC1	FOXC1	0|2	0|1|0|0	-	2	1	1.54341	1.2502	0.33
ELMSAN1	ELMSAN1	CACNA2D2	CACNA2D2	0|2	0|1|0|0	-	2	1	1.54341	1.2502	0.23
ELMSAN1	ELMSAN1	WDR3	WDR3	10|11	4|2|11|8	-	21	10.5	1.5426	1.30365	0
ELMSAN1	ELMSAN1	ZNF668	ZNF668	5|4	0|1|4|5	-	9	4.5	1.53909	1.24532	0.03
ELMSAN1	ELMSAN1	TUBB6	TUBB6	3|3	1|1|2|2	-	6	3	1.53829	1.45512	0.06
ELMSAN1	ELMSAN1	RPL39P5	RPL39P5	2|4	2|1|1|2	-	6	3	1.53721	1.37242	0.23
ELMSAN1	ELMSAN1	PHAX	PHAX	3|2	0|0|2|3	-	5	2.5	1.53519	1.29481	0.14
ELMSAN1	ELMSAN1	DIEXF	DIEXF	3|2	0|0|2|3	-	5	2.5	1.53519	1.29481	0.15
ELMSAN1	ELMSAN1	DHX35	DHX35	2|0	0|0|0|1	-	2	1	1.53492	1.27467	0.3
ELMSAN1	ELMSAN1	FMNL3	FMNL3	2|0	0|0|0|1	-	2	1	1.53492	1.27467	0.27
ELMSAN1	ELMSAN1	ZNF689	ZNF689	2|0	0|0|0|1	-	2	1	1.53492	1.27467	0.28
ELMSAN1	ELMSAN1	RPS17	RPS17	15|15	6|5|13|12	-	30	15	1.53492	1.38475	0
ELMSAN1	ELMSAN1	WDR36	WDR36	14|13	6|5|12|9	-	27	13.5	1.53457	1.41592	0
ELMSAN1	ELMSAN1	RPS4X	RPS4X	44|39	19|17|33|32	-	83	41.5	1.53423	1.42897	0
ELMSAN1	ELMSAN1	RCL1	RCL1	0|4	0|0|2|2	-	4	2	1.53419	0.991548	0.34
ELMSAN1	ELMSAN1	HSD17B10	HSD17B10	25|16	9|12|15|12	-	41	20.5	1.53405	1.42071	0
ELMSAN1	ELMSAN1	XRN1	XRN1	3|2	0|0|3|2	-	5	2.5	1.53403	1.2937	0.1
ELMSAN1	ELMSAN1	CDC26	CDC26	2|0	0|0|1|0	-	2	1	1.53289	1.27255	0.3
ELMSAN1	ELMSAN1	KIN	KIN	2|0	0|0|1|0	-	2	1	1.53289	1.27255	0.26
ELMSAN1	ELMSAN1	ZFP30	ZFP30	2|0	0|0|1|0	-	2	1	1.53289	1.27255	0.29
ELMSAN1	ELMSAN1	PRIM1	PRIM1	2|0	0|0|1|0	-	2	1	1.53289	1.27255	0.29
ELMSAN1	ELMSAN1	AIMP1	AIMP1	5|4	2|0|4|4	-	9	4.5	1.53283	1.23985	0.04
ELMSAN1	ELMSAN1	SRSF5	SRSF5	8|10	5|3|5|8	-	18	9	1.53178	1.38265	0
ELMSAN1	ELMSAN1	PATZ1	PATZ1	6|8	3|3|5|5	-	14	7	1.53154	1.43414	0.01
ELMSAN1	ELMSAN1	NHP2	NHP2	1|1	1|0|0|0	-	2	1	1.53087	1.43118	0
ELMSAN1	ELMSAN1	WAC	WAC	1|1	1|0|0|0	-	2	1	1.53087	1.43118	0
ELMSAN1	ELMSAN1	SURF2	SURF2	1|1	1|0|0|0	-	2	1	1.53087	1.43118	0
ELMSAN1	ELMSAN1	HEXIM1	HEXIM1	1|1	1|0|0|0	-	2	1	1.53087	1.43118	0
ELMSAN1	ELMSAN1	PBRM1	PBRM1	36|31	14|7|32|30	-	67	33.5	1.53086	1.28329	0
ELMSAN1	ELMSAN1	RTCB	RTCB	37|39	21|18|25|28	-	76	38	1.53078	1.47329	0
ELMSAN1	ELMSAN1	CCDC59	CCDC59	8|4	3|3|5|2	-	12	6	1.53014	1.33566	0.06
ELMSAN1	ELMSAN1	H4C1	H4C1	16|16	7|8|11|12	-	32	16	1.52993	1.43412	0
ELMSAN1	ELMSAN1	EIF2S2	EIF2S2	8|7	3|4|5|5	-	15	7.5	1.52572	1.4277	0.01
ELMSAN1	ELMSAN1	DDX54	DDX54	38|24	15|12|24|24	-	62	31	1.52453	1.38412	0
ELMSAN1	ELMSAN1	SRP54	SRP54	10|8	4|3|9|5	-	18	9	1.52376	1.38826	0
ELMSAN1	ELMSAN1	RPP30	RPP30	5|4	1|1|6|2	-	9	4.5	1.52306	1.34344	0.03
ELMSAN1	ELMSAN1	RBM12B	RBM12B	3|6	3|1|4|2	-	9	4.5	1.52176	1.28466	0.11
ELMSAN1	ELMSAN1	TWNK	TWNK	10|9	3|1|10|9	-	19	9.5	1.52163	1.2433	0
ELMSAN1	ELMSAN1	FIP1L1	FIP1L1	9|10	5|5|6|6	-	19	9.5	1.5216	1.4969	0
ELMSAN1	ELMSAN1	TRIOBP	TRIOBP	5|1	0|1|3|2	-	6	3	1.52128	1.12398	0.18
ELMSAN1	ELMSAN1	TCF25	TCF25	2|5	0|0|5|3	-	7	3.5	1.51826	1.16493	0.14
ELMSAN1	ELMSAN1	NCLN	NCLN	7|9	5|1|7|6	-	16	8	1.5181	1.2433	0.01
ELMSAN1	ELMSAN1	SURF6	SURF6	10|8	2|5|7|7	-	18	9	1.51549	1.29784	0
ELMSAN1	ELMSAN1	SREK1	SREK1	5|5	3|2|3|3	-	10	5	1.51503	1.45051	0.03
ELMSAN1	ELMSAN1	CTR9	CTR9	3|2	1|0|1|3	-	5	2.5	1.51378	1.27442	0.13
ELMSAN1	ELMSAN1	FTSJ1	FTSJ1	3|2	1|0|1|3	-	5	2.5	1.51378	1.27442	0.14
ELMSAN1	ELMSAN1	LLPH	LLPH	7|7	4|3|4|5	-	14	7	1.51327	1.4533	0
ELMSAN1	ELMSAN1	PUM1	PUM1	9|8	5|2|8|5	-	17	8.5	1.51315	1.31643	0
ELMSAN1	ELMSAN1	ITPRID2	ITPRID2	12|8	2|3|11|8	-	20	10	1.51305	1.26917	0.01
ELMSAN1	ELMSAN1	EIF2S1	EIF2S1	13|6	6|3|6|7	-	19	9.5	1.5104	1.30504	0.07
ELMSAN1	ELMSAN1	POLE3	POLE3	1|1	0|1|0|0	-	2	1	1.50889	1.40566	0
ELMSAN1	ELMSAN1	SRPK1	SRPK1	20|18	7|6|18|16	-	38	19	1.50704	1.33955	0
ELMSAN1	ELMSAN1	NOC3L	NOC3L	22|18	6|5|18|21	-	40	20	1.50478	1.29159	0
ELMSAN1	ELMSAN1	CHMP2B	CHMP2B	3|2	0|1|1|3	-	5	2.5	1.50116	1.26243	0.12
ELMSAN1	ELMSAN1	RPL14	RPL14	10|10	1|6|8|9	-	20	10	1.50071	1.21501	0
ELMSAN1	ELMSAN1	RIOK1	RIOK1	12|7	4|1|10|8	-	19	9.5	1.5005	1.20172	0.01
ELMSAN1	ELMSAN1	SMC2	SMC2	15|8	9|4|9|5	-	23	11.5	1.49682	1.32601	0.01
ELMSAN1	ELMSAN1	SPEN	SPEN	17|15	7|3|14|16	-	32	16	1.49501	1.24977	0
ELMSAN1	ELMSAN1	C8orf33	C8orf33	12|9	3|6|8|8	-	21	10.5	1.49481	1.30569	0
ELMSAN1	ELMSAN1	FLII	FLII	9|7	3|3|7|6	-	16	8	1.49253	1.36863	0
ELMSAN1	ELMSAN1	RPL22	RPL22	25|20	10|8|20|18	-	45	22.5	1.49127	1.34553	0
ELMSAN1	ELMSAN1	IGF2R	IGF2R	0|1	0|0|0|0	-	1	0.5	1.48872	1.40621	0
ELMSAN1	ELMSAN1	NELFA	NELFA	0|1	0|0|0|0	-	1	0.5	1.48872	1.40621	0
ELMSAN1	ELMSAN1	CDC45	CDC45	0|1	0|0|0|0	-	1	0.5	1.48872	1.40621	0
ELMSAN1	ELMSAN1	CHAF1A	CHAF1A	0|1	0|0|0|0	-	1	0.5	1.48872	1.40621	0
ELMSAN1	ELMSAN1	DNAJB14	DNAJB14	0|1	0|0|0|0	-	1	0.5	1.48872	1.40621	0
ELMSAN1	ELMSAN1	CHID1	CHID1	0|1	0|0|0|0	-	1	0.5	1.48872	1.40621	0
ELMSAN1	ELMSAN1	TMEM214	TMEM214	0|1	0|0|0|0	-	1	0.5	1.48872	1.40621	0
ELMSAN1	ELMSAN1	MRPL34	MRPL34	0|1	0|0|0|0	-	1	0.5	1.48872	1.40621	0
ELMSAN1	ELMSAN1	TMEM131L	TMEM131L	0|1	0|0|0|0	-	1	0.5	1.48872	1.40621	0
ELMSAN1	ELMSAN1	PHLDB3	PHLDB3	0|1	0|0|0|0	-	1	0.5	1.48872	1.40621	0
ELMSAN1	ELMSAN1	FBXW4	FBXW4	0|1	0|0|0|0	-	1	0.5	1.48872	1.40621	0
ELMSAN1	ELMSAN1	CLASRP	CLASRP	0|1	0|0|0|0	-	1	0.5	1.48872	1.40621	0
ELMSAN1	ELMSAN1	MED20	MED20	0|1	0|0|0|0	-	1	0.5	1.48872	1.40621	0
ELMSAN1	ELMSAN1	PBX2	PBX2	0|1	0|0|0|0	-	1	0.5	1.48872	1.40621	0
ELMSAN1	ELMSAN1	DIS3L	DIS3L	0|1	0|0|0|0	-	1	0.5	1.48872	1.40621	0
ELMSAN1	ELMSAN1	MRPL20	MRPL20	0|1	0|0|0|0	-	1	0.5	1.48872	1.40621	0
ELMSAN1	ELMSAN1	HABP4	HABP4	0|1	0|0|0|0	-	1	0.5	1.48872	1.40621	0
ELMSAN1	ELMSAN1	CDCA2	CDCA2	0|1	0|0|0|0	-	1	0.5	1.48872	1.40621	0
ELMSAN1	ELMSAN1	LRCH4	LRCH4	0|1	0|0|0|0	-	1	0.5	1.48872	1.40621	0
ELMSAN1	ELMSAN1	SPAG5	SPAG5	0|1	0|0|0|0	-	1	0.5	1.48872	1.40621	0
ELMSAN1	ELMSAN1	UBR5	UBR5	0|1	0|0|0|0	-	1	0.5	1.48872	1.40621	0
ELMSAN1	ELMSAN1	MTFMT	MTFMT	0|1	0|0|0|0	-	1	0.5	1.48872	1.40621	0
ELMSAN1	ELMSAN1	AVEN	AVEN	0|1	0|0|0|0	-	1	0.5	1.48872	1.40621	0
ELMSAN1	ELMSAN1	TRAF4	TRAF4	0|1	0|0|0|0	-	1	0.5	1.48872	1.40621	0
ELMSAN1	ELMSAN1	ZCCHC12	ZCCHC12	0|1	0|0|0|0	-	1	0.5	1.48872	1.40621	0
ELMSAN1	ELMSAN1	PPWD1	PPWD1	0|1	0|0|0|0	-	1	0.5	1.48872	1.40621	0
ELMSAN1	ELMSAN1	OSBPL3	OSBPL3	0|1	0|0|0|0	-	1	0.5	1.48872	1.40621	0
ELMSAN1	ELMSAN1	MED12	MED12	0|1	0|0|0|0	-	1	0.5	1.48872	1.40621	0
ELMSAN1	ELMSAN1	CAMSAP2	CAMSAP2	0|1	0|0|0|0	-	1	0.5	1.48872	1.40621	0
ELMSAN1	ELMSAN1	CEP41	CEP41	0|1	0|0|0|0	-	1	0.5	1.48872	1.40621	0
ELMSAN1	ELMSAN1	IGSF10	IGSF10	0|1	0|0|0|0	-	1	0.5	1.48872	1.40621	0
ELMSAN1	ELMSAN1	UBQLN4	UBQLN4	0|1	0|0|0|0	-	1	0.5	1.48872	1.40621	0
ELMSAN1	ELMSAN1	SLC2A1	SLC2A1	0|1	0|0|0|0	-	1	0.5	1.48872	1.40621	0
ELMSAN1	ELMSAN1	KNSTRN	KNSTRN	0|1	0|0|0|0	-	1	0.5	1.48872	1.40621	0
ELMSAN1	ELMSAN1	WWP1	WWP1	0|1	0|0|0|0	-	1	0.5	1.48872	1.40621	0
ELMSAN1	ELMSAN1	GALNT4	GALNT4	0|1	0|0|0|0	-	1	0.5	1.48872	1.40621	0
ELMSAN1	ELMSAN1	ERBB4	ERBB4	0|1	0|0|0|0	-	1	0.5	1.48872	1.40621	0
ELMSAN1	ELMSAN1	TRPM1	TRPM1	0|1	0|0|0|0	-	1	0.5	1.48872	1.40621	0
ELMSAN1	ELMSAN1	MAP1B	MAP1B	0|1	0|0|0|0	-	1	0.5	1.48872	1.40621	0
ELMSAN1	ELMSAN1	PNPLA8	PNPLA8	0|1	0|0|0|0	-	1	0.5	1.48872	1.40621	0
ELMSAN1	ELMSAN1	GNAZ	GNAZ	0|1	0|0|0|0	-	1	0.5	1.48872	1.40621	0
ELMSAN1	ELMSAN1	ANKRD11	ANKRD11	0|1	0|0|0|0	-	1	0.5	1.48872	1.40621	0
ELMSAN1	ELMSAN1	GAFA1	GAFA1	0|1	0|0|0|0	-	1	0.5	1.48872	1.40621	0
ELMSAN1	ELMSAN1	POGZ	POGZ	0|1	0|0|0|0	-	1	0.5	1.48872	1.40621	0
ELMSAN1	ELMSAN1	ISL2	ISL2	0|1	0|0|0|0	-	1	0.5	1.48872	1.40621	0
ELMSAN1	ELMSAN1	BRMS1	BRMS1	0|1	0|0|0|0	-	1	0.5	1.48872	1.40621	0
ELMSAN1	ELMSAN1	ZNF569	ZNF569	0|1	0|0|0|0	-	1	0.5	1.48872	1.40621	0
ELMSAN1	ELMSAN1	SDC3	SDC3	0|1	0|0|0|0	-	1	0.5	1.48872	1.40621	0
ELMSAN1	ELMSAN1	FOXG1	FOXG1	0|1	0|0|0|0	-	1	0.5	1.48872	1.40621	0
ELMSAN1	ELMSAN1	SSBP3	SSBP3	0|1	0|0|0|0	-	1	0.5	1.48872	1.40621	0
ELMSAN1	ELMSAN1	ELAVL2	ELAVL2	0|1	0|0|0|0	-	1	0.5	1.48872	1.40621	0
ELMSAN1	ELMSAN1	STX10	STX10	0|1	0|0|0|0	-	1	0.5	1.48872	1.40621	0
ELMSAN1	ELMSAN1	NAA38	NAA38	0|1	0|0|0|0	-	1	0.5	1.48872	1.40621	0
ELMSAN1	ELMSAN1	LRRIQ1	LRRIQ1	0|1	0|0|0|0	-	1	0.5	1.48872	1.40621	0
ELMSAN1	ELMSAN1	NSD3	NSD3	0|1	0|0|0|0	-	1	0.5	1.48872	1.40621	0
ELMSAN1	ELMSAN1	ARMCX5	ARMCX5	0|1	0|0|0|0	-	1	0.5	1.48872	1.40621	0
ELMSAN1	ELMSAN1	BUB1	BUB1	0|1	0|0|0|0	-	1	0.5	1.48872	1.40621	0
ELMSAN1	ELMSAN1	TUBE1	TUBE1	0|1	0|0|0|0	-	1	0.5	1.48872	1.40621	0
ELMSAN1	ELMSAN1	INO80C	INO80C	0|1	0|0|0|0	-	1	0.5	1.48872	1.40621	0
ELMSAN1	ELMSAN1	SRFBP1	SRFBP1	0|1	0|0|0|0	-	1	0.5	1.48872	1.40621	0
ELMSAN1	ELMSAN1	PHF12	PHF12	0|1	0|0|0|0	-	1	0.5	1.48872	1.40621	0
ELMSAN1	ELMSAN1	TBC1D24	TBC1D24	0|1	0|0|0|0	-	1	0.5	1.48872	1.40621	0
ELMSAN1	ELMSAN1	PIP5K1C	PIP5K1C	0|1	0|0|0|0	-	1	0.5	1.48872	1.40621	0
ELMSAN1	ELMSAN1	XRCC1	XRCC1	0|1	0|0|0|0	-	1	0.5	1.48872	1.40621	0
ELMSAN1	ELMSAN1	PPP6R3	PPP6R3	0|1	0|0|0|0	-	1	0.5	1.48872	1.40621	0
ELMSAN1	ELMSAN1	GOSR1	GOSR1	0|1	0|0|0|0	-	1	0.5	1.48872	1.40621	0
ELMSAN1	ELMSAN1	GRK6	GRK6	0|1	0|0|0|0	-	1	0.5	1.48872	1.40621	0
ELMSAN1	ELMSAN1	METAP1	METAP1	0|1	0|0|0|0	-	1	0.5	1.48872	1.40621	0
ELMSAN1	ELMSAN1	DDX60L	DDX60L	0|1	0|0|0|0	-	1	0.5	1.48872	1.40621	0
ELMSAN1	ELMSAN1	FAT2	FAT2	0|1	0|0|0|0	-	1	0.5	1.48872	1.40621	0
ELMSAN1	ELMSAN1	PUSL1	PUSL1	0|1	0|0|0|0	-	1	0.5	1.48872	1.40621	0
ELMSAN1	ELMSAN1	LSM11	LSM11	0|1	0|0|0|0	-	1	0.5	1.48872	1.40621	0
ELMSAN1	ELMSAN1	ZSCAN31	ZSCAN31	0|1	0|0|0|0	-	1	0.5	1.48872	1.40621	0
ELMSAN1	ELMSAN1	TUBD1	TUBD1	0|1	0|0|0|0	-	1	0.5	1.48872	1.40621	0
ELMSAN1	ELMSAN1	PCCB	PCCB	0|1	0|0|0|0	-	1	0.5	1.48872	1.40621	0
ELMSAN1	ELMSAN1	UPF2	UPF2	0|1	0|0|0|0	-	1	0.5	1.48872	1.40621	0
ELMSAN1	ELMSAN1	ATP6V1F	ATP6V1F	0|1	0|0|0|0	-	1	0.5	1.48872	1.40621	0
ELMSAN1	ELMSAN1	ATP6V1E1	ATP6V1E1	0|1	0|0|0|0	-	1	0.5	1.48872	1.40621	0
ELMSAN1	ELMSAN1	PCYT1B	PCYT1B	0|1	0|0|0|0	-	1	0.5	1.48872	1.40621	0
ELMSAN1	ELMSAN1	GRTP1	GRTP1	0|1	0|0|0|0	-	1	0.5	1.48872	1.40621	0
ELMSAN1	ELMSAN1	TFPT	TFPT	0|1	0|0|0|0	-	1	0.5	1.48872	1.40621	0
ELMSAN1	ELMSAN1	RELL2	RELL2	0|1	0|0|0|0	-	1	0.5	1.48872	1.40621	0
ELMSAN1	ELMSAN1	TUT4	TUT4	0|1	0|0|0|0	-	1	0.5	1.48872	1.40621	0
ELMSAN1	ELMSAN1	JUND	JUND	0|1	0|0|0|0	-	1	0.5	1.48872	1.40621	0
ELMSAN1	ELMSAN1	RNGTT	RNGTT	0|1	0|0|0|0	-	1	0.5	1.48872	1.40621	0
ELMSAN1	ELMSAN1	DMD	DMD	0|1	0|0|0|0	-	1	0.5	1.48872	1.40621	0
ELMSAN1	ELMSAN1	FURIN	FURIN	0|1	0|0|0|0	-	1	0.5	1.48872	1.40621	0
ELMSAN1	ELMSAN1	FRS2	FRS2	0|1	0|0|0|0	-	1	0.5	1.48872	1.40621	0
ELMSAN1	ELMSAN1	PRPF18	PRPF18	0|1	0|0|0|0	-	1	0.5	1.48872	1.40621	0
ELMSAN1	ELMSAN1	NIPBL	NIPBL	0|1	0|0|0|0	-	1	0.5	1.48872	1.40621	0
ELMSAN1	ELMSAN1	DGKZ	DGKZ	0|1	0|0|0|0	-	1	0.5	1.48872	1.40621	0
ELMSAN1	ELMSAN1	PPP2R5E	PPP2R5E	0|1	0|0|0|0	-	1	0.5	1.48872	1.40621	0
ELMSAN1	ELMSAN1	DNMT3B	DNMT3B	0|1	0|0|0|0	-	1	0.5	1.48872	1.40621	0
ELMSAN1	ELMSAN1	PIK3R4	PIK3R4	0|1	0|0|0|0	-	1	0.5	1.48872	1.40621	0
ELMSAN1	ELMSAN1	TANC1	TANC1	0|1	0|0|0|0	-	1	0.5	1.48872	1.40621	0
ELMSAN1	ELMSAN1	TAF5	TAF5	0|1	0|0|0|0	-	1	0.5	1.48872	1.40621	0
ELMSAN1	ELMSAN1	FGD2	FGD2	0|1	0|0|0|0	-	1	0.5	1.48872	1.40621	0
ELMSAN1	ELMSAN1	RGS19	RGS19	0|1	0|0|0|0	-	1	0.5	1.48872	1.40621	0
ELMSAN1	ELMSAN1	ZFP62	ZFP62	2|2	0|0|3|1	-	4	2	1.48702	1.28085	0.14
ELMSAN1	ELMSAN1	AGO3	AGO3	3|2	1|1|2|1	-	5	2.5	1.47852	1.40378	0.11
ELMSAN1	ELMSAN1	THOC1	THOC1	5|6	2|2|4|5	-	11	5.5	1.4757	1.35055	0.03
ELMSAN1	ELMSAN1	PFKL	PFKL	1|3	0|1|2|1	-	4	2	1.4726	1.18393	0.23
ELMSAN1	ELMSAN1	MRTO4	MRTO4	19|18	9|10|13|14	-	37	18.5	1.46793	1.39415	0
ELMSAN1	ELMSAN1	NTPCR	NTPCR	3|2	0|2|2|1	-	5	2.5	1.46647	1.22963	0.14
ELMSAN1	ELMSAN1	PHRF1	PHRF1	2|3	1|2|1|1	-	5	2.5	1.46625	1.37137	0.17
ELMSAN1	ELMSAN1	RPL38	RPL38	16|17	9|9|11|12	-	33	16.5	1.46346	1.42741	0
ELMSAN1	ELMSAN1	C9orf85	C9orf85	3|1	0|0|4|0	-	4	2	1.46284	1.20267	0.22
ELMSAN1	ELMSAN1	MYEF2	MYEF2	2|7	1|1|6|3	-	9	4.5	1.46281	1.123	0.17
ELMSAN1	ELMSAN1	RPS14	RPS14	20|17	7|7|19|14	-	37	18.5	1.46148	1.31649	0
ELMSAN1	ELMSAN1	NKTR	NKTR	3|3	2|3|0|1	-	6	3	1.46142	1.21193	0.03
ELMSAN1	ELMSAN1	LTV1	LTV1	9|8	3|3|8|7	-	17	8.5	1.45939	1.3188	0
ELMSAN1	ELMSAN1	CPSF6	CPSF6	10|10	6|7|6|5	-	20	10	1.45671	1.36079	0
ELMSAN1	ELMSAN1	PCBP1	PCBP1	5|9	3|4|7|3	-	14	7	1.45671	1.277	0.03
ELMSAN1	ELMSAN1	TFIP11	TFIP11	6|7	3|6|4|2	-	13	6.5	1.45652	1.27215	0.01
ELMSAN1	ELMSAN1	ZC3H14	ZC3H14	4|4	4|1|1|3	-	8	4	1.45319	1.27846	0.03
ELMSAN1	ELMSAN1	DDX21	DDX21	76|66	37|33|53|60	-	142	71	1.45233	1.37229	0
ELMSAN1	ELMSAN1	MAP7D1	MAP7D1	6|4	3|0|5|4	-	10	5	1.45163	1.15448	0.02
ELMSAN1	ELMSAN1	PHF8	PHF8	7|10	3|5|7|6	-	17	8.5	1.45025	1.28064	0
ELMSAN1	ELMSAN1	SLC25A6	SLC25A6	14|14	8|7|10|10	-	28	14	1.44983	1.40841	0
ELMSAN1	ELMSAN1	CDCA8	CDCA8	4|6	2|2|4|4	-	10	5	1.44928	1.32545	0.03
ELMSAN1	ELMSAN1	OGT	OGT	9|5	5|1|5|6	-	14	7	1.44798	1.18434	0.01
ELMSAN1	ELMSAN1	SF3A1	SF3A1	19|13	8|8|14|10	-	32	16	1.44789	1.3722	0
ELMSAN1	ELMSAN1	RPL18A	RPL18A	15|16	4|11|12|12	-	31	15.5	1.44728	1.23231	0
ELMSAN1	ELMSAN1	PSIP1	PSIP1	5|6	3|3|4|3	-	11	5.5	1.44702	1.38471	0.02
ELMSAN1	ELMSAN1	PIP5K1A	PIP5K1A	3|2	1|2|1|1	-	5	2.5	1.44692	1.36581	0.12
ELMSAN1	ELMSAN1	RPS2	RPS2	28|32	9|11|29|30	-	60	30	1.44582	1.23888	0
ELMSAN1	ELMSAN1	CEP85	CEP85	1|0	0|0|0|0	-	1	0.5	1.4445	1.37441	0
ELMSAN1	ELMSAN1	IQSEC2	IQSEC2	1|0	0|0|0|0	-	1	0.5	1.4445	1.37441	0
ELMSAN1	ELMSAN1	HAND2	HAND2	1|0	0|0|0|0	-	1	0.5	1.4445	1.37441	0
ELMSAN1	ELMSAN1	PPP2R5D	PPP2R5D	1|0	0|0|0|0	-	1	0.5	1.4445	1.37441	0
ELMSAN1	ELMSAN1	MRPL32	MRPL32	1|0	0|0|0|0	-	1	0.5	1.4445	1.37441	0
ELMSAN1	ELMSAN1	TIGD1	TIGD1	1|0	0|0|0|0	-	1	0.5	1.4445	1.37441	0
ELMSAN1	ELMSAN1	STXBP3	STXBP3	1|0	0|0|0|0	-	1	0.5	1.4445	1.37441	0
ELMSAN1	ELMSAN1	CEPT1	CEPT1	1|0	0|0|0|0	-	1	0.5	1.4445	1.37441	0
ELMSAN1	ELMSAN1	PYM1	PYM1	1|0	0|0|0|0	-	1	0.5	1.4445	1.37441	0
ELMSAN1	ELMSAN1	TRIO	TRIO	1|0	0|0|0|0	-	1	0.5	1.4445	1.37441	0
ELMSAN1	ELMSAN1	SMOC1	SMOC1	1|0	0|0|0|0	-	1	0.5	1.4445	1.37441	0
ELMSAN1	ELMSAN1	DCAF1	DCAF1	1|0	0|0|0|0	-	1	0.5	1.4445	1.37441	0
ELMSAN1	ELMSAN1	WIPF2	WIPF2	1|0	0|0|0|0	-	1	0.5	1.4445	1.37441	0
ELMSAN1	ELMSAN1	POLR3F	POLR3F	1|0	0|0|0|0	-	1	0.5	1.4445	1.37441	0
ELMSAN1	ELMSAN1	POLR3B	POLR3B	1|0	0|0|0|0	-	1	0.5	1.4445	1.37441	0
ELMSAN1	ELMSAN1	POLR3K	POLR3K	1|0	0|0|0|0	-	1	0.5	1.4445	1.37441	0
ELMSAN1	ELMSAN1	BRD8	BRD8	1|0	0|0|0|0	-	1	0.5	1.4445	1.37441	0
ELMSAN1	ELMSAN1	BCR	BCR	1|0	0|0|0|0	-	1	0.5	1.4445	1.37441	0
ELMSAN1	ELMSAN1	CHEK1	CHEK1	1|0	0|0|0|0	-	1	0.5	1.4445	1.37441	0
ELMSAN1	ELMSAN1	PAXIP1	PAXIP1	1|0	0|0|0|0	-	1	0.5	1.4445	1.37441	0
ELMSAN1	ELMSAN1	PSMD12	PSMD12	1|0	0|0|0|0	-	1	0.5	1.4445	1.37441	0
ELMSAN1	ELMSAN1	ZSCAN21	ZSCAN21	1|0	0|0|0|0	-	1	0.5	1.4445	1.37441	0
ELMSAN1	ELMSAN1	MBTPS1	MBTPS1	1|0	0|0|0|0	-	1	0.5	1.4445	1.37441	0
ELMSAN1	ELMSAN1	FAT3	FAT3	1|0	0|0|0|0	-	1	0.5	1.4445	1.37441	0
ELMSAN1	ELMSAN1	TERF2	TERF2	1|0	0|0|0|0	-	1	0.5	1.4445	1.37441	0
ELMSAN1	ELMSAN1	RNF169	RNF169	1|0	0|0|0|0	-	1	0.5	1.4445	1.37441	0
ELMSAN1	ELMSAN1	MCPH1	MCPH1	1|0	0|0|0|0	-	1	0.5	1.4445	1.37441	0
ELMSAN1	ELMSAN1	PSMB7	PSMB7	1|0	0|0|0|0	-	1	0.5	1.4445	1.37441	0
ELMSAN1	ELMSAN1	KCNK1	KCNK1	1|0	0|0|0|0	-	1	0.5	1.4445	1.37441	0
ELMSAN1	ELMSAN1	CHCHD1	CHCHD1	1|0	0|0|0|0	-	1	0.5	1.4445	1.37441	0
ELMSAN1	ELMSAN1	CRLF1	CRLF1	1|0	0|0|0|0	-	1	0.5	1.4445	1.37441	0
ELMSAN1	ELMSAN1	EIF2A	EIF2A	1|0	0|0|0|0	-	1	0.5	1.4445	1.37441	0
ELMSAN1	ELMSAN1	NTN1	NTN1	1|0	0|0|0|0	-	1	0.5	1.4445	1.37441	0
ELMSAN1	ELMSAN1	CRTAP	CRTAP	1|0	0|0|0|0	-	1	0.5	1.4445	1.37441	0
ELMSAN1	ELMSAN1	OR4K3	OR4K3	1|0	0|0|0|0	-	1	0.5	1.4445	1.37441	0
ELMSAN1	ELMSAN1	POLR2I	POLR2I	1|0	0|0|0|0	-	1	0.5	1.4445	1.37441	0
ELMSAN1	ELMSAN1	WASL	WASL	1|0	0|0|0|0	-	1	0.5	1.4445	1.37441	0
ELMSAN1	ELMSAN1	ANKFY1	ANKFY1	1|0	0|0|0|0	-	1	0.5	1.4445	1.37441	0
ELMSAN1	ELMSAN1	ZNF205	ZNF205	1|0	0|0|0|0	-	1	0.5	1.4445	1.37441	0
ELMSAN1	ELMSAN1	MEX3C	MEX3C	1|0	0|0|0|0	-	1	0.5	1.4445	1.37441	0
ELMSAN1	ELMSAN1	IFT172	IFT172	1|0	0|0|0|0	-	1	0.5	1.4445	1.37441	0
ELMSAN1	ELMSAN1	DCTPP1	DCTPP1	1|0	0|0|0|0	-	1	0.5	1.4445	1.37441	0
ELMSAN1	ELMSAN1	TMEM177	TMEM177	1|0	0|0|0|0	-	1	0.5	1.4445	1.37441	0
ELMSAN1	ELMSAN1	NOMO1	NOMO1	1|0	0|0|0|0	-	1	0.5	1.4445	1.37441	0
ELMSAN1	ELMSAN1	PLAGL2	PLAGL2	1|0	0|0|0|0	-	1	0.5	1.4445	1.37441	0
ELMSAN1	ELMSAN1	TASP1	TASP1	1|0	0|0|0|0	-	1	0.5	1.4445	1.37441	0
ELMSAN1	ELMSAN1	FOXK2	FOXK2	1|0	0|0|0|0	-	1	0.5	1.4445	1.37441	0
ELMSAN1	ELMSAN1	RCOR1	RCOR1	1|0	0|0|0|0	-	1	0.5	1.4445	1.37441	0
ELMSAN1	ELMSAN1	NSMCE1	NSMCE1	1|0	0|0|0|0	-	1	0.5	1.4445	1.37441	0
ELMSAN1	ELMSAN1	YRDC	YRDC	1|0	0|0|0|0	-	1	0.5	1.4445	1.37441	0
ELMSAN1	ELMSAN1	DNAJC14	DNAJC14	1|0	0|0|0|0	-	1	0.5	1.4445	1.37441	0
ELMSAN1	ELMSAN1	CHSY1	CHSY1	1|0	0|0|0|0	-	1	0.5	1.4445	1.37441	0
ELMSAN1	ELMSAN1	INO80D	INO80D	1|0	0|0|0|0	-	1	0.5	1.4445	1.37441	0
ELMSAN1	ELMSAN1	HYOU1	HYOU1	1|0	0|0|0|0	-	1	0.5	1.4445	1.37441	0
ELMSAN1	ELMSAN1	PTCD2	PTCD2	1|0	0|0|0|0	-	1	0.5	1.4445	1.37441	0
ELMSAN1	ELMSAN1	ZNF317	ZNF317	1|0	0|0|0|0	-	1	0.5	1.4445	1.37441	0
ELMSAN1	ELMSAN1	RBMS3	RBMS3	1|0	0|0|0|0	-	1	0.5	1.4445	1.37441	0
ELMSAN1	ELMSAN1	EOGT	EOGT	1|0	0|0|0|0	-	1	0.5	1.4445	1.37441	0
ELMSAN1	ELMSAN1	ZNF142	ZNF142	1|0	0|0|0|0	-	1	0.5	1.4445	1.37441	0
ELMSAN1	ELMSAN1	ASDURF	ASDURF	1|0	0|0|0|0	-	1	0.5	1.4445	1.37441	0
ELMSAN1	ELMSAN1	GPKOW	GPKOW	1|0	0|0|0|0	-	1	0.5	1.4445	1.37441	0
ELMSAN1	ELMSAN1	NAA25	NAA25	1|0	0|0|0|0	-	1	0.5	1.4445	1.37441	0
ELMSAN1	ELMSAN1	WDR91	WDR91	1|0	0|0|0|0	-	1	0.5	1.4445	1.37441	0
ELMSAN1	ELMSAN1	WDR97	WDR97	1|0	0|0|0|0	-	1	0.5	1.4445	1.37441	0
ELMSAN1	ELMSAN1	USP16	USP16	1|0	0|0|0|0	-	1	0.5	1.4445	1.37441	0
ELMSAN1	ELMSAN1	PACS1	PACS1	1|0	0|0|0|0	-	1	0.5	1.4445	1.37441	0
ELMSAN1	ELMSAN1	BRAF	BRAF	1|0	0|0|0|0	-	1	0.5	1.4445	1.37441	0
ELMSAN1	ELMSAN1	HPS6	HPS6	1|0	0|0|0|0	-	1	0.5	1.4445	1.37441	0
ELMSAN1	ELMSAN1	ITIH3	ITIH3	1|0	0|0|0|0	-	1	0.5	1.4445	1.37441	0
ELMSAN1	ELMSAN1	RARS2	RARS2	1|0	0|0|0|0	-	1	0.5	1.4445	1.37441	0
ELMSAN1	ELMSAN1	CCDC50	CCDC50	1|0	0|0|0|0	-	1	0.5	1.4445	1.37441	0
ELMSAN1	ELMSAN1	ALG13	ALG13	1|0	0|0|0|0	-	1	0.5	1.4445	1.37441	0
ELMSAN1	ELMSAN1	RIOK3	RIOK3	1|0	0|0|0|0	-	1	0.5	1.4445	1.37441	0
ELMSAN1	ELMSAN1	CAMK2G	CAMK2G	1|0	0|0|0|0	-	1	0.5	1.4445	1.37441	0
ELMSAN1	ELMSAN1	EXOC6	EXOC6	1|0	0|0|0|0	-	1	0.5	1.4445	1.37441	0
ELMSAN1	ELMSAN1	MTFR1L	MTFR1L	1|0	0|0|0|0	-	1	0.5	1.4445	1.37441	0
ELMSAN1	ELMSAN1	BRI3BP	BRI3BP	1|0	0|0|0|0	-	1	0.5	1.4445	1.37441	0
ELMSAN1	ELMSAN1	IZUMO1	IZUMO1	1|0	0|0|0|0	-	1	0.5	1.4445	1.37441	0
ELMSAN1	ELMSAN1	TNRC6B	TNRC6B	1|0	0|0|0|0	-	1	0.5	1.4445	1.37441	0
ELMSAN1	ELMSAN1	USP21	USP21	1|0	0|0|0|0	-	1	0.5	1.4445	1.37441	0
ELMSAN1	ELMSAN1	ADAMTS5	ADAMTS5	1|0	0|0|0|0	-	1	0.5	1.4445	1.37441	0
ELMSAN1	ELMSAN1	EIF2B5	EIF2B5	1|0	0|0|0|0	-	1	0.5	1.4445	1.37441	0
ELMSAN1	ELMSAN1	STARD9	STARD9	1|0	0|0|0|0	-	1	0.5	1.4445	1.37441	0
ELMSAN1	ELMSAN1	ZNF766	ZNF766	1|0	0|0|0|0	-	1	0.5	1.4445	1.37441	0
ELMSAN1	ELMSAN1	ZNF236	ZNF236	1|0	0|0|0|0	-	1	0.5	1.4445	1.37441	0
ELMSAN1	ELMSAN1	GMNN	GMNN	1|0	0|0|0|0	-	1	0.5	1.4445	1.37441	0
ELMSAN1	ELMSAN1	RAF1	RAF1	1|0	0|0|0|0	-	1	0.5	1.4445	1.37441	0
ELMSAN1	ELMSAN1	NR2C2	NR2C2	1|0	0|0|0|0	-	1	0.5	1.4445	1.37441	0
ELMSAN1	ELMSAN1	NHLRC2	NHLRC2	1|0	0|0|0|0	-	1	0.5	1.4445	1.37441	0
ELMSAN1	ELMSAN1	BABAM2	BABAM2	1|0	0|0|0|0	-	1	0.5	1.4445	1.37441	0
ELMSAN1	ELMSAN1	PARP2	PARP2	1|0	0|0|0|0	-	1	0.5	1.4445	1.37441	0
ELMSAN1	ELMSAN1	MEIOC	MEIOC	1|0	0|0|0|0	-	1	0.5	1.4445	1.37441	0
ELMSAN1	ELMSAN1	GAREM2	GAREM2	1|0	0|0|0|0	-	1	0.5	1.4445	1.37441	0
ELMSAN1	ELMSAN1	ZNF354A	ZNF354A	1|0	0|0|0|0	-	1	0.5	1.4445	1.37441	0
ELMSAN1	ELMSAN1	GAS8	GAS8	1|0	0|0|0|0	-	1	0.5	1.4445	1.37441	0
ELMSAN1	ELMSAN1	PURA	PURA	1|0	0|0|0|0	-	1	0.5	1.4445	1.37441	0
ELMSAN1	ELMSAN1	LRRC37B	LRRC37B	1|0	0|0|0|0	-	1	0.5	1.4445	1.37441	0
ELMSAN1	ELMSAN1	PCGF6	PCGF6	1|0	0|0|0|0	-	1	0.5	1.4445	1.37441	0
ELMSAN1	ELMSAN1	EEF1AKNMT	EEF1AKNMT	1|0	0|0|0|0	-	1	0.5	1.4445	1.37441	0
ELMSAN1	ELMSAN1	NCAPG2	NCAPG2	1|0	0|0|0|0	-	1	0.5	1.4445	1.37441	0
ELMSAN1	ELMSAN1	NEXN	NEXN	1|0	0|0|0|0	-	1	0.5	1.4445	1.37441	0
ELMSAN1	ELMSAN1	FBN2	FBN2	1|0	0|0|0|0	-	1	0.5	1.4445	1.37441	0
ELMSAN1	ELMSAN1	ZNF526	ZNF526	1|0	0|0|0|0	-	1	0.5	1.4445	1.37441	0
ELMSAN1	ELMSAN1	NDUFA2	NDUFA2	1|0	0|0|0|0	-	1	0.5	1.4445	1.37441	0
ELMSAN1	ELMSAN1	TSR2	TSR2	1|0	0|0|0|0	-	1	0.5	1.4445	1.37441	0
ELMSAN1	ELMSAN1	SEPTIN10	SEPTIN10	1|0	0|0|0|0	-	1	0.5	1.4445	1.37441	0
ELMSAN1	ELMSAN1	DUS2	DUS2	1|0	0|0|0|0	-	1	0.5	1.4445	1.37441	0
ELMSAN1	ELMSAN1	RNASEH1	RNASEH1	1|0	0|0|0|0	-	1	0.5	1.4445	1.37441	0
ELMSAN1	ELMSAN1	ENGASE	ENGASE	1|0	0|0|0|0	-	1	0.5	1.4445	1.37441	0
ELMSAN1	ELMSAN1	ZC3H6	ZC3H6	1|0	0|0|0|0	-	1	0.5	1.4445	1.37441	0
ELMSAN1	ELMSAN1	PSMD9	PSMD9	1|0	0|0|0|0	-	1	0.5	1.4445	1.37441	0
ELMSAN1	ELMSAN1	RFT1	RFT1	1|0	0|0|0|0	-	1	0.5	1.4445	1.37441	0
ELMSAN1	ELMSAN1	TUBGCP6	TUBGCP6	1|0	0|0|0|0	-	1	0.5	1.4445	1.37441	0
ELMSAN1	ELMSAN1	RRN3	RRN3	1|0	0|0|0|0	-	1	0.5	1.4445	1.37441	0
ELMSAN1	ELMSAN1	MBD4	MBD4	1|0	0|0|0|0	-	1	0.5	1.4445	1.37441	0
ELMSAN1	ELMSAN1	ARAF	ARAF	1|0	0|0|0|0	-	1	0.5	1.4445	1.37441	0
ELMSAN1	ELMSAN1	PROSER1	PROSER1	1|0	0|0|0|0	-	1	0.5	1.4445	1.37441	0
ELMSAN1	ELMSAN1	ALDH5A1	ALDH5A1	1|0	0|0|0|0	-	1	0.5	1.4445	1.37441	0
ELMSAN1	ELMSAN1	SUDS3	SUDS3	1|0	0|0|0|0	-	1	0.5	1.4445	1.37441	0
ELMSAN1	ELMSAN1	WDR26	WDR26	1|0	0|0|0|0	-	1	0.5	1.4445	1.37441	0
ELMSAN1	ELMSAN1	LENG9	LENG9	1|0	0|0|0|0	-	1	0.5	1.4445	1.37441	0
ELMSAN1	ELMSAN1	ZNF721	ZNF721	1|0	0|0|0|0	-	1	0.5	1.4445	1.37441	0
ELMSAN1	ELMSAN1	MED15	MED15	1|0	0|0|0|0	-	1	0.5	1.4445	1.37441	0
ELMSAN1	ELMSAN1	SLK	SLK	1|0	0|0|0|0	-	1	0.5	1.4445	1.37441	0
ELMSAN1	ELMSAN1	NOTCH2	NOTCH2	1|0	0|0|0|0	-	1	0.5	1.4445	1.37441	0
ELMSAN1	ELMSAN1	DNLZ	DNLZ	1|0	0|0|0|0	-	1	0.5	1.4445	1.37441	0
ELMSAN1	ELMSAN1	EXTL3	EXTL3	1|0	0|0|0|0	-	1	0.5	1.4445	1.37441	0
ELMSAN1	ELMSAN1	MYO5B	MYO5B	1|0	0|0|0|0	-	1	0.5	1.4445	1.37441	0
ELMSAN1	ELMSAN1	ZNF584	ZNF584	1|0	0|0|0|0	-	1	0.5	1.4445	1.37441	0
ELMSAN1	ELMSAN1	NBPF20	NBPF20	1|0	0|0|0|0	-	1	0.5	1.4445	1.37441	0
ELMSAN1	ELMSAN1	CCDC17	CCDC17	1|0	0|0|0|0	-	1	0.5	1.4445	1.37441	0
ELMSAN1	ELMSAN1	STIM2	STIM2	1|0	0|0|0|0	-	1	0.5	1.4445	1.37441	0
ELMSAN1	ELMSAN1	KHNYN	KHNYN	1|0	0|0|0|0	-	1	0.5	1.4445	1.37441	0
ELMSAN1	ELMSAN1	IFT74	IFT74	1|0	0|0|0|0	-	1	0.5	1.4445	1.37441	0
ELMSAN1	ELMSAN1	USP11	USP11	1|0	0|0|0|0	-	1	0.5	1.4445	1.37441	0
ELMSAN1	ELMSAN1	BUD31	BUD31	1|0	0|0|0|0	-	1	0.5	1.4445	1.37441	0
ELMSAN1	ELMSAN1	ZNF107	ZNF107	1|0	0|0|0|0	-	1	0.5	1.4445	1.37441	0
ELMSAN1	ELMSAN1	NETO2	NETO2	1|0	0|0|0|0	-	1	0.5	1.4445	1.37441	0
ELMSAN1	ELMSAN1	MGME1	MGME1	1|0	0|0|0|0	-	1	0.5	1.4445	1.37441	0
ELMSAN1	ELMSAN1	PHF20L1	PHF20L1	1|0	0|0|0|0	-	1	0.5	1.4445	1.37441	0
ELMSAN1	ELMSAN1	SAP18	SAP18	5|3	2|2|3|2	-	8	4	1.44426	1.36899	0.06
ELMSAN1	ELMSAN1	TIMM50	TIMM50	4|4	3|2|3|1	-	8	4	1.44359	1.26782	0.04
ELMSAN1	ELMSAN1	RPRD1A	RPRD1A	7|4	3|2|4|4	-	11	5.5	1.44337	1.31731	0.05
ELMSAN1	ELMSAN1	EBNA1BP2	EBNA1BP2	21|22	9|12|17|17	-	43	21.5	1.44317	1.31539	0
ELMSAN1	ELMSAN1	DDX47	DDX47	10|10	4|5|8|8	-	20	10	1.44276	1.32114	0
ELMSAN1	ELMSAN1	NOC2L	NOC2L	6|9	3|2|7|7	-	15	7.5	1.44234	1.23613	0
ELMSAN1	ELMSAN1	HELZ	HELZ	6|5	0|0|6|8	-	11	5.5	1.44138	1.14801	0.01
ELMSAN1	ELMSAN1	HNRNPM	HNRNPM	150|150	77|78|118|120	-	300	150	1.43467	1.35792	0
ELMSAN1	ELMSAN1	WDR46	WDR46	4|2	0|0|3|4	-	6	3	1.43354	1.16126	0.08
ELMSAN1	ELMSAN1	ACTG1	ACTG1	21|24	12|12|17|17	-	45	22.5	1.43275	1.37133	0
ELMSAN1	ELMSAN1	YTHDC2	YTHDC2	31|26	12|9|28|26	-	57	28.5	1.4325	1.25553	0
ELMSAN1	ELMSAN1	FAM207A	FAM207A	3|4	3|1|1|3	-	7	3.5	1.43229	1.26698	0.06
ELMSAN1	ELMSAN1	CTCF	CTCF	4|3	2|1|3|2	-	7	3.5	1.43133	1.30425	0.02
ELMSAN1	ELMSAN1	CD2BP2	CD2BP2	5|2	1|1|4|2	-	7	3.5	1.43114	1.24217	0.1
ELMSAN1	ELMSAN1	CCNYL1	CCNYL1	2|2	1|1|0|2	-	4	2	1.42935	1.2241	0.1
ELMSAN1	ELMSAN1	EIF4E2	EIF4E2	1|2	0|0|2|1	-	3	1.5	1.4286	1.22598	0.2
ELMSAN1	ELMSAN1	PAIP1	PAIP1	1|2	0|0|2|1	-	3	1.5	1.4286	1.22598	0.2
ELMSAN1	ELMSAN1	PQBP1	PQBP1	2|2	1|1|1|1	-	4	2	1.42819	1.4078	0.08
ELMSAN1	ELMSAN1	CDC37	CDC37	2|2	1|1|1|1	-	4	2	1.42819	1.4078	0.13
ELMSAN1	ELMSAN1	SUPT16H	SUPT16H	14|11	7|4|10|11	-	25	12.5	1.42758	1.26539	0
ELMSAN1	ELMSAN1	TMEM160	TMEM160	2|2	1|1|2|0	-	4	2	1.42703	1.22183	0.14
ELMSAN1	ELMSAN1	SRSF10	SRSF10	8|11	5|5|8|6	-	19	9.5	1.42641	1.35639	0
ELMSAN1	ELMSAN1	EFTUD2	EFTUD2	24|25	14|15|19|15	-	49	24.5	1.42415	1.36862	0
ELMSAN1	ELMSAN1	CPNE5	CPNE5	5|3	2|3|1|3	-	8	4	1.42354	1.23444	0.07
ELMSAN1	ELMSAN1	B3GALT6	B3GALT6	2|4	1|1|2|3	-	6	3	1.42327	1.26598	0.08
ELMSAN1	ELMSAN1	MRPL55	MRPL55	3|4	2|2|2|2	-	7	3.5	1.42278	1.38199	0.09
ELMSAN1	ELMSAN1	C1QBP	C1QBP	11|16	6|7|12|10	-	27	13.5	1.42207	1.28554	0
ELMSAN1	ELMSAN1	TPM1	TPM1	10|12	6|6|10|6	-	22	11	1.41875	1.32785	0
ELMSAN1	ELMSAN1	RPL10A	RPL10A	51|38	19|22|38|38	-	89	44.5	1.41869	1.28536	0
ELMSAN1	ELMSAN1	RPL27A	RPL27A	16|8	6|7|7|10	-	24	12	1.4179	1.30654	0
ELMSAN1	ELMSAN1	TRMT2A	TRMT2A	4|2	1|0|3|3	-	6	3	1.41617	1.14572	0.1
ELMSAN1	ELMSAN1	RPS9	RPS9	28|25	15|14|21|19	-	53	26.5	1.41469	1.37933	0
ELMSAN1	ELMSAN1	DICER1	DICER1	5|3	0|0|5|5	-	8	4	1.41437	1.13227	0.02
ELMSAN1	ELMSAN1	NAT10	NAT10	38|37	15|21|36|27	-	75	37.5	1.41406	1.26911	0
ELMSAN1	ELMSAN1	RRP8	RRP8	4|4	1|0|5|4	-	8	4	1.414	1.1453	0.01
ELMSAN1	ELMSAN1	CUSTOS	CUSTOS	7|8	4|3|6|6	-	15	7.5	1.41394	1.3072	0
ELMSAN1	ELMSAN1	MYO18A	MYO18A	15|11	5|4|12|13	-	26	13	1.41381	1.23993	0
ELMSAN1	ELMSAN1	EDF1	EDF1	6|6	2|3|5|5	-	12	6	1.40881	1.26526	0.01
ELMSAN1	ELMSAN1	NUP42	NUP42	4|5	2|2|3|4	-	9	4.5	1.40828	1.32472	0.01
ELMSAN1	ELMSAN1	IFRD2	IFRD2	3|5	1|1|4|4	-	8	4	1.40666	1.20862	0.04
ELMSAN1	ELMSAN1	MORF4L1	MORF4L1	2|4	2|1|2|2	-	6	3	1.40653	1.25808	0.13
ELMSAN1	ELMSAN1	TBL2	TBL2	25|18	12|6|20|19	-	43	21.5	1.40609	1.20508	0
ELMSAN1	ELMSAN1	SF3A3	SF3A3	8|9	5|7|6|3	-	17	8.5	1.40603	1.2321	0
ELMSAN1	ELMSAN1	VAPA	VAPA	3|3	1|1|4|1	-	6	3	1.4052	1.28097	0.05
ELMSAN1	ELMSAN1	SRPK2	SRPK2	9|8	5|2|6|9	-	17	8.5	1.40393	1.20746	0
ELMSAN1	ELMSAN1	OLA1	OLA1	1|2	1|0|1|1	-	3	1.5	1.40335	1.20064	0.18
ELMSAN1	ELMSAN1	RRP1	RRP1	9|6	5|2|8|4	-	15	7.5	1.40209	1.2167	0.01
ELMSAN1	ELMSAN1	RPP38	RPP38	4|6	2|0|6|5	-	10	5	1.402	1.09713	0.01
ELMSAN1	ELMSAN1	SDAD1	SDAD1	12|18	4|4|16|17	-	30	15	1.39908	1.16118	0
ELMSAN1	ELMSAN1	IGF2BP1	IGF2BP1	26|22	6|14|21|23	-	48	24	1.39587	1.17481	0
ELMSAN1	ELMSAN1	EIF1AY	EIF1AY	5|4	2|2|4|3	-	9	4.5	1.39574	1.3218	0.02
ELMSAN1	ELMSAN1	MSH6	MSH6	7|18	10|6|7|10	-	25	12.5	1.39571	1.17895	0.02
ELMSAN1	ELMSAN1	KNOP1	KNOP1	23|13	10|4|10|24	-	36	18	1.39358	1.14427	0
ELMSAN1	ELMSAN1	IGF2BP2	IGF2BP2	10|13	3|4|13|11	-	23	11.5	1.39279	1.17486	0
ELMSAN1	ELMSAN1	COIL	COIL	6|8	4|3|5|6	-	14	7	1.39262	1.28953	0
ELMSAN1	ELMSAN1	HSPA6	HSPA6	5|2	2|2|4|0	-	7	3.5	1.39193	1.08709	0.13
ELMSAN1	ELMSAN1	UNC45A	UNC45A	3|4	0|0|5|4	-	7	3.5	1.39037	1.12278	0.02
ELMSAN1	ELMSAN1	MYO1E	MYO1E	1|2	0|1|1|1	-	3	1.5	1.38855	1.18586	0.17
ELMSAN1	ELMSAN1	IGHG3	IGHG3	3|2	0|0|2|4	-	5	2.5	1.38685	1.15506	0.08
ELMSAN1	ELMSAN1	C11orf98	C11orf98	8|8	3|3|9|6	-	16	8	1.38621	1.25157	0
ELMSAN1	ELMSAN1	GADD45GIP1	GADD45GIP1	5|2	1|3|2|2	-	7	3.5	1.38498	1.19395	0.12
ELMSAN1	ELMSAN1	C18orf21	C18orf21	3|2	0|0|4|2	-	5	2.5	1.38496	1.1533	0.07
ELMSAN1	ELMSAN1	RPSA	RPSA	30|30	16|14|24|27	-	60	30	1.38432	1.29627	0
ELMSAN1	ELMSAN1	ZC3H7A	ZC3H7A	16|11	7|4|11|14	-	27	13.5	1.38341	1.19784	0
ELMSAN1	ELMSAN1	REXO4	REXO4	10|3	2|0|8|7	-	13	6.5	1.38251	0.984876	0.06
ELMSAN1	ELMSAN1	EIF2S3	EIF2S3	8|7	4|5|4|6	-	15	7.5	1.38232	1.30283	0
ELMSAN1	ELMSAN1	H2AFY	H2AFY	4|4	2|1|4|3	-	8	4	1.38057	1.22444	0.01
ELMSAN1	ELMSAN1	NVL	NVL	26|21	10|13|21|19	-	47	23.5	1.37921	1.25023	0
ELMSAN1	ELMSAN1	ING2	ING2	1|2	2|0|0|1	-	3	1.5	1.37898	1.17632	0.2
ELMSAN1	ELMSAN1	CDC27	CDC27	3|0	0|0|1|2	-	3	1.5	1.37776	0.994817	0.27
ELMSAN1	ELMSAN1	TBL3	TBL3	11|10	3|5|10|10	-	21	10.5	1.37728	1.19103	0
ELMSAN1	ELMSAN1	IMP4	IMP4	4|3	0|0|4|5	-	7	3.5	1.37677	1.12067	0.01
ELMSAN1	ELMSAN1	NFRKB	NFRKB	3|0	0|0|2|1	-	3	1.5	1.37644	0.993692	0.26
ELMSAN1	ELMSAN1	RPL34	RPL34	7|5	3|4|4|4	-	12	6	1.37557	1.31228	0.01
ELMSAN1	ELMSAN1	MAP4	MAP4	20|17	10|7|18|15	-	37	18.5	1.37462	1.23787	0
ELMSAN1	ELMSAN1	NOMO2	NOMO2	8|8	8|1|8|4	-	16	8	1.37317	1.126	0
ELMSAN1	ELMSAN1	KDM1A	KDM1A	2|2	2|2|0|0	-	4	2	1.37276	1.16905	0.13
ELMSAN1	ELMSAN1	STT3B	STT3B	2|2	2|2|0|0	-	4	2	1.37276	1.16905	0.08
ELMSAN1	ELMSAN1	RALY	RALY	7|7	4|4|4|6	-	14	7	1.37216	1.30958	0
ELMSAN1	ELMSAN1	PHF6	PHF6	6|5	2|3|6|3	-	11	5.5	1.37154	1.24466	0
ELMSAN1	ELMSAN1	HP1BP3	HP1BP3	26|17	9|11|18|20	-	43	21.5	1.36783	1.22306	0
ELMSAN1	ELMSAN1	SMARCA4	SMARCA4	17|11	6|4|16|12	-	28	14	1.36765	1.17115	0
ELMSAN1	ELMSAN1	LARP1	LARP1	49|40	22|21|40|39	-	89	44.5	1.36647	1.2709	0
ELMSAN1	ELMSAN1	PA2G4	PA2G4	28|22	16|14|19|18	-	50	25	1.36644	1.33889	0
ELMSAN1	ELMSAN1	RPF1	RPF1	3|8	2|1|5|7	-	11	5.5	1.36219	1.0526	0.02
ELMSAN1	ELMSAN1	TOP1	TOP1	29|18	14|13|16|20	-	47	23.5	1.36129	1.31159	0
ELMSAN1	ELMSAN1	RBMXL2	RBMXL2	4|4	2|2|3|3	-	8	4	1.36116	1.31307	0.01
ELMSAN1	ELMSAN1	SRBD1	SRBD1	20|18	7|5|21|20	-	38	19	1.36021	1.15998	0
ELMSAN1	ELMSAN1	FTSJ3	FTSJ3	25|23	11|11|21|23	-	48	24	1.36019	1.24855	0
ELMSAN1	ELMSAN1	RBMX2	RBMX2	1|4	2|1|1|2	-	5	2.5	1.35945	1.13171	0.16
ELMSAN1	ELMSAN1	CPVL	CPVL	4|5	3|4|3|1	-	9	4.5	1.35944	1.15592	0.02
ELMSAN1	ELMSAN1	MRM3	MRM3	8|4	4|4|2|5	-	12	6	1.35807	1.16022	0.02
ELMSAN1	ELMSAN1	PPAN	PPAN	13|9	7|6|8|8	-	22	11	1.3579	1.32171	0
ELMSAN1	ELMSAN1	FXR2	FXR2	41|37	21|21|36|29	-	78	39	1.3577	1.28888	0
ELMSAN1	ELMSAN1	POLR1E	POLR1E	7|5	1|2|7|6	-	12	6	1.35559	1.13139	0
ELMSAN1	ELMSAN1	HARS	HARS	1|2	3|0|0|0	-	3	1.5	1.3542	1.15175	0.18
ELMSAN1	ELMSAN1	PPIL2	PPIL2	2|1	2|0|1|0	-	3	1.5	1.35254	1.1657	0.22
ELMSAN1	ELMSAN1	NKAPD1	NKAPD1	0|2	0|0|1|1	-	2	1	1.35163	1.06284	0.24
ELMSAN1	ELMSAN1	COL18A1	COL18A1	0|2	0|0|1|1	-	2	1	1.35163	1.06284	0.18
ELMSAN1	ELMSAN1	TRMT10C	TRMT10C	24|31	13|17|23|23	-	55	27.5	1.35128	1.22565	0
ELMSAN1	ELMSAN1	HDGFL2	HDGFL2	3|3	3|2|1|1	-	6	3	1.35031	1.22063	0.04
ELMSAN1	ELMSAN1	ERCC6	ERCC6	0|2	0|0|2|0	-	2	1	1.35012	1.06141	0.25
ELMSAN1	ELMSAN1	TTC37	TTC37	11|8	6|1|11|8	-	19	9.5	1.34992	1.0869	0
ELMSAN1	ELMSAN1	FBLL1	FBLL1	4|2	2|2|2|1	-	6	3	1.34923	1.19504	0.1
ELMSAN1	ELMSAN1	SPOUT1	SPOUT1	4|4	3|2|3|2	-	8	4	1.34869	1.26782	0.01
ELMSAN1	ELMSAN1	IPO5	IPO5	1|3	0|0|3|2	-	4	2	1.34857	1.07114	0.17
ELMSAN1	ELMSAN1	CENPE	CENPE	1|3	0|0|4|1	-	4	2	1.34755	1.07023	0.14
ELMSAN1	ELMSAN1	CAPRIN1	CAPRIN1	23|27	10|17|19|23	-	50	25	1.34697	1.19196	0
ELMSAN1	ELMSAN1	TENT4B	TENT4B	6|3	1|0|8|3	-	9	4.5	1.34607	1.0504	0.02
ELMSAN1	ELMSAN1	PPIH	PPIH	3|4	2|1|3|3	-	7	3.5	1.34185	1.19428	0.03
ELMSAN1	ELMSAN1	RPL12	RPL12	13|13	5|6|12|13	-	26	13	1.34161	1.19642	0
ELMSAN1	ELMSAN1	RRP7A	RRP7A	3|2	1|1|1|3	-	5	2.5	1.34132	1.24304	0.05
ELMSAN1	ELMSAN1	RPL35	RPL35	12|6	5|4|7|8	-	18	9	1.34087	1.21251	0
ELMSAN1	ELMSAN1	SELENOH	SELENOH	3|2	1|1|2|2	-	5	2.5	1.34044	1.26138	0.04
ELMSAN1	ELMSAN1	EIF3CL	EIF3CL	21|17	12|10|16|14	-	38	19	1.33997	1.28664	0
ELMSAN1	ELMSAN1	ZNF622	ZNF622	15|11	7|4|13|12	-	26	13	1.33737	1.16189	0
ELMSAN1	ELMSAN1	SON	SON	17|14	7|7|15|14	-	31	15.5	1.33637	1.22301	0
ELMSAN1	ELMSAN1	ALYREF	ALYREF	27|23	13|20|17|18	-	50	25	1.33618	1.25535	0
ELMSAN1	ELMSAN1	PTBP1	PTBP1	11|12	9|7|5|10	-	23	11.5	1.33534	1.18867	0
ELMSAN1	ELMSAN1	NOP9	NOP9	4|4	0|0|6|5	-	8	4	1.3342	1.07577	0.01
ELMSAN1	ELMSAN1	PHF3	PHF3	4|2	3|2|2|0	-	6	3	1.33383	1.07261	0.08
ELMSAN1	ELMSAN1	CEP78	CEP78	3|3	0|0|2|6	-	6	3	1.3338	1.09591	0.02
ELMSAN1	ELMSAN1	AKAP17A	AKAP17A	4|1	2|0|1|3	-	5	2.5	1.33335	1.02324	0.17
ELMSAN1	ELMSAN1	HNRNPF	HNRNPF	16|11	5|8|11|13	-	27	13.5	1.33303	1.17274	0
ELMSAN1	ELMSAN1	FARSA	FARSA	4|1	2|0|2|2	-	5	2.5	1.33246	1.02248	0.14
ELMSAN1	ELMSAN1	EDC4	EDC4	17|17	8|6|19|15	-	34	17	1.33168	1.17797	0
ELMSAN1	ELMSAN1	TMA16	TMA16	7|6	5|4|4|4	-	13	6.5	1.33128	1.28237	0
ELMSAN1	ELMSAN1	RFC2	RFC2	10|7	3|5|7|8	-	17	8.5	1.32998	1.17364	0
ELMSAN1	ELMSAN1	PRPF40A	PRPF40A	10|6	6|5|7|3	-	16	8	1.32946	1.15309	0
ELMSAN1	ELMSAN1	THAP4	THAP4	2|2	0|0|2|3	-	4	2	1.32909	1.12698	0.06
ELMSAN1	ELMSAN1	MAN1B1	MAN1B1	2|2	0|0|2|3	-	4	2	1.32909	1.12698	0.08
ELMSAN1	ELMSAN1	ZNF638	ZNF638	11|14	9|4|9|13	-	25	12.5	1.32896	1.14997	0
ELMSAN1	ELMSAN1	NOP2	NOP2	32|30	17|17|25|28	-	62	31	1.32731	1.25924	0
ELMSAN1	ELMSAN1	AGO2	AGO2	2|4	0|1|4|3	-	6	3	1.32431	1.04422	0.04
ELMSAN1	ELMSAN1	PLEKHH3	PLEKHH3	1|1	0|0|0|2	-	2	1	1.32288	1.19661	0
ELMSAN1	ELMSAN1	ZNF189	ZNF189	1|1	0|0|0|2	-	2	1	1.32288	1.19661	0
ELMSAN1	ELMSAN1	NEDD4L	NEDD4L	1|1	0|0|0|2	-	2	1	1.32288	1.19661	0
ELMSAN1	ELMSAN1	SAV1	SAV1	0|2	1|0|1|0	-	2	1	1.32257	1.03541	0.25
ELMSAN1	ELMSAN1	RPL21	RPL21	21|17	9|11|16|17	-	38	19	1.32241	1.21587	0
ELMSAN1	ELMSAN1	ZNF629	ZNF629	9|7	4|3|9|6	-	16	8	1.32208	1.19425	0
ELMSAN1	ELMSAN1	NKRF	NKRF	27|31	14|13|26|30	-	58	29	1.32192	1.20649	0
ELMSAN1	ELMSAN1	DEGS1	DEGS1	1|1	0|0|1|1	-	2	1	1.3214	1.195	0
ELMSAN1	ELMSAN1	TOP3A	TOP3A	1|1	0|0|1|1	-	2	1	1.3214	1.195	0
ELMSAN1	ELMSAN1	TNRC18	TNRC18	1|1	0|0|1|1	-	2	1	1.3214	1.195	0
ELMSAN1	ELMSAN1	RPS29	RPS29	1|1	0|0|1|1	-	2	1	1.3214	1.195	0
ELMSAN1	ELMSAN1	PTPRS	PTPRS	1|1	0|0|1|1	-	2	1	1.3214	1.195	0
ELMSAN1	ELMSAN1	GTPBP2	GTPBP2	1|1	0|0|1|1	-	2	1	1.3214	1.195	0
ELMSAN1	ELMSAN1	ACTR5	ACTR5	1|1	0|0|1|1	-	2	1	1.3214	1.195	0
ELMSAN1	ELMSAN1	ZNF711	ZNF711	1|1	0|0|1|1	-	2	1	1.3214	1.195	0
ELMSAN1	ELMSAN1	RPS28	RPS28	5|7	4|4|4|4	-	12	6	1.32126	1.27116	0
ELMSAN1	ELMSAN1	LSG1	LSG1	15|13	9|6|14|10	-	28	14	1.32122	1.21191	0
ELMSAN1	ELMSAN1	MCAT	MCAT	8|6	4|3|5|7	-	14	7	1.32038	1.22261	0
ELMSAN1	ELMSAN1	VEZF1	VEZF1	1|1	0|0|2|0	-	2	1	1.31993	1.19339	0
ELMSAN1	ELMSAN1	ZNF280C	ZNF280C	1|1	0|0|2|0	-	2	1	1.31993	1.19339	0
ELMSAN1	ELMSAN1	TFB2M	TFB2M	4|3	1|2|4|2	-	7	3.5	1.31974	1.17441	0.01
ELMSAN1	ELMSAN1	SNRPE	SNRPE	5|1	3|2|2|0	-	6	3	1.31812	0.959251	0.24
ELMSAN1	ELMSAN1	TMLHE	TMLHE	2|3	2|2|0|2	-	5	2.5	1.31603	1.07802	0.05
ELMSAN1	ELMSAN1	SPATS2L	SPATS2L	6|4	1|0|8|5	-	10	5	1.31512	1.03917	0
ELMSAN1	ELMSAN1	CPNE2	CPNE2	3|4	1|3|1|4	-	7	3.5	1.31483	1.14505	0.03
ELMSAN1	ELMSAN1	FXR1	FXR1	38|30	17|16|33|31	-	68	34	1.31339	1.21377	0
ELMSAN1	ELMSAN1	SSB	SSB	9|3	4|2|5|5	-	12	6	1.31203	1.08398	0.05
ELMSAN1	ELMSAN1	UBAP2L	UBAP2L	23|27	14|15|20|22	-	50	25	1.31149	1.23747	0
ELMSAN1	ELMSAN1	BBX	BBX	7|5	2|0|8|7	-	12	6	1.31128	1.02985	0
ELMSAN1	ELMSAN1	U2AF2	U2AF2	12|10	7|8|7|8	-	22	11	1.3107	1.25793	0
ELMSAN1	ELMSAN1	BAZ1B	BAZ1B	5|3	1|0|5|5	-	8	4	1.31047	1.04285	0
ELMSAN1	ELMSAN1	ZC3H11A	ZC3H11A	9|9	8|3|7|7	-	18	9	1.30773	1.15578	0
ELMSAN1	ELMSAN1	SAMD1	SAMD1	3|5	2|1|2|6	-	8	4	1.30678	1.11533	0.01
ELMSAN1	ELMSAN1	PLOD1	PLOD1	2|3	1|3|0|2	-	5	2.5	1.3066	1.06947	0.06
ELMSAN1	ELMSAN1	OCRL	OCRL	0|2	0|1|1|0	-	2	1	1.3065	1.02033	0.21
ELMSAN1	ELMSAN1	PXDN	PXDN	3|2	3|1|2|0	-	5	2.5	1.30644	1.08076	0.04
ELMSAN1	ELMSAN1	NCOA5	NCOA5	6|6	5|4|3|4	-	12	6	1.30455	1.20278	0
ELMSAN1	ELMSAN1	PIK3C2A	PIK3C2A	2|4	0|2|2|4	-	6	3	1.30309	1.02594	0.04
ELMSAN1	ELMSAN1	SRP72	SRP72	22|17	14|5|18|19	-	39	19.5	1.30285	1.09839	0
ELMSAN1	ELMSAN1	RAD21	RAD21	2|1	1|2|0|0	-	3	1.5	1.30268	1.11591	0.17
ELMSAN1	ELMSAN1	GNL3	GNL3	28|27	17|13|22|27	-	55	27.5	1.30191	1.20629	0
ELMSAN1	ELMSAN1	AKAP1	AKAP1	16|10	7|4|16|10	-	26	13	1.3014	1.11514	0
ELMSAN1	ELMSAN1	DHX9	DHX9	88|76	42|50|77|67	-	164	82	1.29969	1.20288	0
ELMSAN1	ELMSAN1	RING1	RING1	3|2	2|2|0|2	-	5	2.5	1.29869	1.07365	0.05
ELMSAN1	ELMSAN1	MPRIP	MPRIP	40|41	19|20|39|40	-	81	40.5	1.29799	1.17848	0
ELMSAN1	ELMSAN1	HEATR1	HEATR1	7|5	2|1|10|4	-	12	6	1.29732	1.08164	0
ELMSAN1	ELMSAN1	EIF3L	EIF3L	20|17	13|12|13|14	-	37	18.5	1.29607	1.26653	0
ELMSAN1	ELMSAN1	MYCBP2	MYCBP2	25|20	8|12|18|27	-	45	22.5	1.29605	1.12725	0
ELMSAN1	ELMSAN1	ARPC4	ARPC4	3|3	1|1|3|3	-	6	3	1.29546	1.17675	0.02
ELMSAN1	ELMSAN1	WDR43	WDR43	3|3	1|1|4|2	-	6	3	1.29474	1.17596	0.02
ELMSAN1	ELMSAN1	MRPS16	MRPS16	5|2	2|2|2|3	-	7	3.5	1.29437	1.18901	0.07
ELMSAN1	ELMSAN1	MRPL40	MRPL40	5|4	4|2|2|4	-	9	4.5	1.29399	1.17994	0
ELMSAN1	ELMSAN1	PSMC3	PSMC3	1|1	1|0|1|0	-	2	1	1.293	1.16415	0
ELMSAN1	ELMSAN1	COPB1	COPB1	1|1	1|0|1|0	-	2	1	1.293	1.16415	0
ELMSAN1	ELMSAN1	PDS5B	PDS5B	1|1	1|0|1|0	-	2	1	1.293	1.16415	0
ELMSAN1	ELMSAN1	PIP5K1B	PIP5K1B	1|1	1|0|1|0	-	2	1	1.293	1.16415	0
ELMSAN1	ELMSAN1	C1orf122	C1orf122	1|1	1|0|1|0	-	2	1	1.293	1.16415	0
ELMSAN1	ELMSAN1	AKAP8	AKAP8	4|4	2|1|5|3	-	8	4	1.29295	1.13354	0
ELMSAN1	ELMSAN1	ARPC3	ARPC3	2|0	0|0|0|2	-	2	1	1.29263	1.03193	0.24
ELMSAN1	ELMSAN1	ECD	ECD	2|0	0|0|0|2	-	2	1	1.29263	1.03193	0.23
ELMSAN1	ELMSAN1	DNTTIP2	DNTTIP2	4|7	4|4|4|3	-	11	5.5	1.29214	1.16277	0.01
ELMSAN1	ELMSAN1	ZNF624	ZNF624	2|0	0|0|1|1	-	2	1	1.29118	1.03054	0.2
ELMSAN1	ELMSAN1	RBAK	RBAK	2|0	0|0|1|1	-	2	1	1.29118	1.03054	0.21
ELMSAN1	ELMSAN1	DROSHA	DROSHA	2|0	0|0|1|1	-	2	1	1.29118	1.03054	0.2
ELMSAN1	ELMSAN1	RPS25	RPS25	12|10	7|6|9|9	-	22	11	1.29067	1.24456	0
ELMSAN1	ELMSAN1	RRP12	RRP12	16|13	6|6|15|15	-	29	14.5	1.29048	1.15473	0
ELMSAN1	ELMSAN1	RPL17	RPL17	25|21	9|11|24|23	-	46	23	1.29039	1.13887	0
ELMSAN1	ELMSAN1	RBM15	RBM15	14|10	2|9|14|9	-	24	12	1.29034	1.04851	0
ELMSAN1	ELMSAN1	XRN2	XRN2	23|21	13|14|17|19	-	44	22	1.28769	1.23775	0
ELMSAN1	ELMSAN1	RTRAF	RTRAF	13|12	6|6|12|12	-	25	12.5	1.28745	1.18625	0
ELMSAN1	ELMSAN1	ZKSCAN8	ZKSCAN8	6|9	4|1|8|9	-	15	7.5	1.28693	1.03	0
ELMSAN1	ELMSAN1	UPF1	UPF1	31|30	18|10|30|32	-	61	30.5	1.28595	1.11287	0
ELMSAN1	ELMSAN1	BRD2	BRD2	5|5	2|2|7|3	-	10	5	1.28589	1.16956	0
ELMSAN1	ELMSAN1	NOL11	NOL11	5|5	4|1|3|6	-	10	5	1.28379	1.09375	0
ELMSAN1	ELMSAN1	PAF1	PAF1	3|5	4|1|4|2	-	8	4	1.28308	1.09173	0.01
ELMSAN1	ELMSAN1	PRRC2A	PRRC2A	24|15	16|7|18|15	-	39	19.5	1.28234	1.11355	0
ELMSAN1	ELMSAN1	RPL23A	RPL23A	27|21	10|13|21|26	-	48	24	1.28105	1.13855	0
ELMSAN1	ELMSAN1	UTP4	UTP4	0|3	0|0|2|2	-	3	1.5	1.28045	0.887377	0.17
ELMSAN1	ELMSAN1	RCOR2	RCOR2	1|1	0|1|0|1	-	2	1	1.27867	1.14869	0
ELMSAN1	ELMSAN1	ASCC3	ASCC3	33|27	18|13|26|31	-	60	30	1.2784	1.15785	0
ELMSAN1	ELMSAN1	TXLNG	TXLNG	6|2	3|0|4|4	-	8	4	1.27578	0.956991	0.06
ELMSAN1	ELMSAN1	WTAP	WTAP	9|5	6|5|4|4	-	14	7	1.27576	1.17101	0.01
ELMSAN1	ELMSAN1	SRSF8	SRSF8	2|4	2|2|2|2	-	6	3	1.2753	1.20286	0.04
ELMSAN1	ELMSAN1	SEH1L	SEH1L	3|3	1|2|1|4	-	6	3	1.27492	1.14011	0.01
ELMSAN1	ELMSAN1	ZNF598	ZNF598	10|8	7|2|9|8	-	18	9	1.27474	1.07331	0
ELMSAN1	ELMSAN1	H2AFJ	H2AFJ	3|7	4|3|3|4	-	10	5	1.27464	1.12731	0.02
ELMSAN1	ELMSAN1	PRR11	PRR11	3|3	1|2|2|3	-	6	3	1.27422	1.15345	0.03
ELMSAN1	ELMSAN1	PRKRA	PRKRA	6|5	4|4|3|4	-	11	5.5	1.27414	1.18992	0
ELMSAN1	ELMSAN1	PRRC2B	PRRC2B	9|4	3|4|7|4	-	13	6.5	1.27334	1.12703	0.01
ELMSAN1	ELMSAN1	CPSF7	CPSF7	10|11	5|8|9|8	-	21	10.5	1.27302	1.16573	0
ELMSAN1	ELMSAN1	H1-3	H1-3	17|17	10|12|13|14	-	34	17	1.27256	1.218	0
ELMSAN1	ELMSAN1	UTP18	UTP18	10|10	5|5|11|8	-	20	10	1.27225	1.18072	0
ELMSAN1	ELMSAN1	RNPS1	RNPS1	8|8	6|3|6|8	-	16	8	1.27114	1.13967	0
ELMSAN1	ELMSAN1	POLR2L	POLR2L	3|1	2|0|2|1	-	4	2	1.27072	1.02468	0.14
ELMSAN1	ELMSAN1	ATAD3A	ATAD3A	9|11	5|6|10|8	-	20	10	1.27005	1.16768	0
ELMSAN1	ELMSAN1	DST	DST	4|7	2|7|2|4	-	11	5.5	1.26989	1.07586	0
ELMSAN1	ELMSAN1	HIST2H2BF	HIST2H2BF	11|12	7|8|10|8	-	23	11.5	1.26959	1.22554	0
ELMSAN1	ELMSAN1	UBA1	UBA1	5|2	4|2|2|1	-	7	3.5	1.26923	1.06364	0.06
ELMSAN1	ELMSAN1	MAGOHB	MAGOHB	5|5	4|2|4|4	-	10	5	1.26879	1.16233	0
ELMSAN1	ELMSAN1	EIF3G	EIF3G	5|5	4|2|4|4	-	10	5	1.26879	1.16233	0
ELMSAN1	ELMSAN1	EXOSC8	EXOSC8	5|5	4|2|4|4	-	10	5	1.26879	1.16233	0
ELMSAN1	ELMSAN1	PTCD3	PTCD3	4|5	6|3|3|0	-	9	4.5	1.26813	1.00432	0.01
ELMSAN1	ELMSAN1	ANAPC7	ANAPC7	1|1	2|0|0|0	-	2	1	1.26715	1.13631	0
ELMSAN1	ELMSAN1	SHOC2	SHOC2	1|1	2|0|0|0	-	2	1	1.26715	1.13631	0
ELMSAN1	ELMSAN1	LSM6	LSM6	1|1	2|0|0|0	-	2	1	1.26715	1.13631	0
ELMSAN1	ELMSAN1	MYL12B	MYL12B	19|17	12|12|15|13	-	36	18	1.26702	1.23707	0
ELMSAN1	ELMSAN1	LARP4	LARP4	19|17	8|10|19|16	-	36	18	1.26633	1.14122	0
ELMSAN1	ELMSAN1	TUBB3	TUBB3	10|11	8|7|9|6	-	21	10.5	1.26618	1.16979	0
ELMSAN1	ELMSAN1	NMNAT1	NMNAT1	4|7	3|2|6|5	-	11	5.5	1.26556	1.09721	0
ELMSAN1	ELMSAN1	PABPC1	PABPC1	36|36	26|20|28|32	-	72	36	1.26518	1.20722	0
ELMSAN1	ELMSAN1	NPEPPS	NPEPPS	2|0	1|0|1|0	-	2	1	1.26343	1.00394	0.24
ELMSAN1	ELMSAN1	ELAVL1	ELAVL1	13|15	9|8|12|12	-	28	14	1.263	1.21291	0
ELMSAN1	ELMSAN1	EEF1E1	EEF1E1	2|2	2|1|1|1	-	4	2	1.26282	1.201	0.06
ELMSAN1	ELMSAN1	COQ8A	COQ8A	2|2	2|1|1|1	-	4	2	1.26282	1.201	0.04
ELMSAN1	ELMSAN1	MRPL41	MRPL41	2|2	2|1|1|1	-	4	2	1.26282	1.201	0.05
ELMSAN1	ELMSAN1	ZKSCAN4	ZKSCAN4	3|2	0|0|5|2	-	5	2.5	1.26229	1.04039	0.02
ELMSAN1	ELMSAN1	THEM6	THEM6	3|1	1|1|1|2	-	4	2	1.2612	1.15051	0.12
ELMSAN1	ELMSAN1	CDC40	CDC40	4|2	1|2|3|2	-	6	3	1.2587	1.11376	0.03
ELMSAN1	ELMSAN1	ZNF70	ZNF70	1|2	0|0|2|2	-	3	1.5	1.25749	1.05723	0.06
ELMSAN1	ELMSAN1	RPL26L1	RPL26L1	22|19	17|11|17|15	-	41	20.5	1.25631	1.19135	0
ELMSAN1	ELMSAN1	SMARCA1	SMARCA1	18|18	7|9|19|19	-	36	18	1.25622	1.10408	0
ELMSAN1	ELMSAN1	PELP1	PELP1	16|17	11|8|16|14	-	33	16.5	1.25465	1.16006	0
ELMSAN1	ELMSAN1	DDX28	DDX28	11|14	6|8|11|12	-	25	12.5	1.25429	1.13363	0
ELMSAN1	ELMSAN1	TIMM13	TIMM13	2|4	2|3|2|1	-	6	3	1.25427	1.07195	0.04
ELMSAN1	ELMSAN1	PRPF3	PRPF3	15|9	7|6|11|11	-	24	12	1.25424	1.15687	0
ELMSAN1	ELMSAN1	RPL10	RPL10	14|13	7|7|14|12	-	27	13.5	1.25371	1.16507	0
ELMSAN1	ELMSAN1	L3MBTL3	L3MBTL3	5|3	3|2|3|3	-	8	4	1.25368	1.18547	0.01
ELMSAN1	ELMSAN1	MRPL58	MRPL58	3|1	3|0|1|1	-	4	2	1.2535	1.00906	0.1
ELMSAN1	ELMSAN1	TRIP4	TRIP4	9|6	3|3|7|9	-	15	7.5	1.25231	1.11317	0
ELMSAN1	ELMSAN1	TAF5L	TAF5L	1|1	1|1|0|0	-	2	1	1.25205	1.12016	0
ELMSAN1	ELMSAN1	NSMCE2	NSMCE2	1|1	1|1|0|0	-	2	1	1.25205	1.12016	0
ELMSAN1	ELMSAN1	MRPL1	MRPL1	3|5	4|3|3|1	-	8	4	1.2497	1.04274	0.01
ELMSAN1	ELMSAN1	KIF5A	KIF5A	2|0	0|1|0|1	-	2	1	1.24942	0.990608	0.19
ELMSAN1	ELMSAN1	TEDC1	TEDC1	3|2	1|0|3|3	-	5	2.5	1.24855	1.02788	0.01
ELMSAN1	ELMSAN1	SMC5	SMC5	5|4	3|1|5|4	-	9	4.5	1.24635	1.0704	0
ELMSAN1	ELMSAN1	DKC1	DKC1	15|10	7|6|11|13	-	25	12.5	1.24532	1.14448	0
ELMSAN1	ELMSAN1	ADAR	ADAR	26|18	12|10|21|23	-	44	22	1.24509	1.12725	0
ELMSAN1	ELMSAN1	SMARCC2	SMARCC2	8|9	5|5|8|7	-	17	8.5	1.24479	1.1877	0
ELMSAN1	ELMSAN1	KHDRBS1	KHDRBS1	10|8	5|7|6|8	-	18	9	1.24365	1.17567	0
ELMSAN1	ELMSAN1	BAZ1A	BAZ1A	31|27	22|18|26|20	-	58	29	1.24344	1.18953	0
ELMSAN1	ELMSAN1	ACIN1	ACIN1	21|14	12|13|15|11	-	35	17.5	1.2418	1.15407	0
ELMSAN1	ELMSAN1	MAIP1	MAIP1	2|0	2|0|0|0	-	2	1	1.23817	0.979935	0.23
ELMSAN1	ELMSAN1	RRP1B	RRP1B	40|29	24|21|28|30	-	69	34.5	1.23702	1.19933	0
ELMSAN1	ELMSAN1	EXD2	EXD2	4|5	2|3|4|4	-	9	4.5	1.23696	1.12728	0
ELMSAN1	ELMSAN1	GRSF1	GRSF1	5|6	4|3|5|4	-	11	5.5	1.23608	1.18007	0
ELMSAN1	ELMSAN1	WDR89	WDR89	2|1	0|0|1|3	-	3	1.5	1.23558	1.04985	0.08
ELMSAN1	ELMSAN1	PABPC4	PABPC4	46|36	30|24|37|32	-	82	41	1.23502	1.18649	0
ELMSAN1	ELMSAN1	ZNF777	ZNF777	2|1	0|0|2|2	-	3	1.5	1.23453	1.04882	0.04
ELMSAN1	ELMSAN1	FAM120C	FAM120C	2|1	0|0|2|2	-	3	1.5	1.23453	1.04882	0.02
ELMSAN1	ELMSAN1	FBXO11	FBXO11	2|1	0|0|2|2	-	3	1.5	1.23453	1.04882	0.06
ELMSAN1	ELMSAN1	HNRNPK	HNRNPK	34|31	23|24|26|24	-	65	32.5	1.23225	1.19725	0
ELMSAN1	ELMSAN1	FBL	FBL	15|16	8|9|17|13	-	31	15.5	1.2309	1.13234	0
ELMSAN1	ELMSAN1	RBM34	RBM34	24|22	14|12|23|21	-	46	23	1.22903	1.15034	0
ELMSAN1	ELMSAN1	G3BP1	G3BP1	39|34	24|25|28|33	-	73	36.5	1.22829	1.19684	0
ELMSAN1	ELMSAN1	TPM2	TPM2	2|3	2|1|2|2	-	5	2.5	1.2277	1.12591	0.04
ELMSAN1	ELMSAN1	SSRP1	SSRP1	12|11	6|5|14|10	-	23	11.5	1.22715	1.11363	0
ELMSAN1	ELMSAN1	RBBP7	RBBP7	11|6	5|5|6|9	-	17	8.5	1.22691	1.14669	0
ELMSAN1	ELMSAN1	FARSB	FARSB	5|3	4|3|3|1	-	8	4	1.22657	1.03846	0.01
ELMSAN1	ELMSAN1	IPO7	IPO7	1|2	0|1|1|2	-	3	1.5	1.22636	1.02726	0.07
ELMSAN1	ELMSAN1	RBM39	RBM39	22|14	10|16|14|13	-	36	18	1.22547	1.13304	0
ELMSAN1	ELMSAN1	NUMA1	NUMA1	90|63	45|50|67|70	-	153	76.5	1.22513	1.1478	0
ELMSAN1	ELMSAN1	NOP53	NOP53	8|5	4|4|4|7	-	13	6.5	1.22366	1.14138	0
ELMSAN1	ELMSAN1	LRRC47	LRRC47	2|0	1|1|0|0	-	2	1	1.22342	0.966006	0.22
ELMSAN1	ELMSAN1	MRPL44	MRPL44	2|0	1|1|0|0	-	2	1	1.22342	0.966006	0.2
ELMSAN1	ELMSAN1	SRSF1	SRSF1	23|19	13|11|23|17	-	42	21	1.2226	1.14399	0
ELMSAN1	ELMSAN1	NOL12	NOL12	9|7	3|5|6|10	-	16	8	1.22134	1.07586	0
ELMSAN1	ELMSAN1	DHX36	DHX36	16|13	10|7|15|12	-	29	14.5	1.22073	1.12489	0
ELMSAN1	ELMSAN1	YWHAZ	YWHAZ	4|3	2|2|3|3	-	7	3.5	1.22061	1.17512	0.01
ELMSAN1	ELMSAN1	MPHOSPH10	MPHOSPH10	4|3	2|2|3|3	-	7	3.5	1.22061	1.17512	0.01
ELMSAN1	ELMSAN1	HERC2	HERC2	8|6	1|5|4|11	-	14	7	1.22045	0.995344	0
ELMSAN1	ELMSAN1	ABCF2	ABCF2	29|33	19|16|33|28	-	62	31	1.21932	1.12648	0
ELMSAN1	ELMSAN1	ZC3H18	ZC3H18	5|4	3|3|3|4	-	9	4.5	1.21768	1.17337	0
ELMSAN1	ELMSAN1	DDX1	DDX1	34|30	27|20|22|28	-	64	32	1.21683	1.15799	0
ELMSAN1	ELMSAN1	ITPR3	ITPR3	1|3	0|0|6|0	-	4	2	1.21586	0.95344	0.06
ELMSAN1	ELMSAN1	H2AFY2	H2AFY2	2|1	1|0|1|2	-	3	1.5	1.21529	1.03008	0.07
ELMSAN1	ELMSAN1	GPX1	GPX1	2|1	1|0|1|2	-	3	1.5	1.21529	1.03008	0.08
ELMSAN1	ELMSAN1	NOP56	NOP56	20|28	15|12|23|25	-	48	24	1.21345	1.09545	0
ELMSAN1	ELMSAN1	PDIA6	PDIA6	8|7	6|6|5|5	-	15	7.5	1.21245	1.15574	0
ELMSAN1	ELMSAN1	ISY1	ISY1	3|2	2|1|1|3	-	5	2.5	1.21225	1.09777	0.04
ELMSAN1	ELMSAN1	GTPBP10	GTPBP10	10|10	3|5|14|9	-	20	10	1.21224	1.03438	0
ELMSAN1	ELMSAN1	KIF1B	KIF1B	3|0	0|0|2|2	-	3	1.5	1.21158	0.85692	0.17
ELMSAN1	ELMSAN1	PNO1	PNO1	7|5	3|3|8|4	-	12	6	1.2109	1.1179	0
ELMSAN1	ELMSAN1	CNOT7	CNOT7	3|0	0|0|3|1	-	3	1.5	1.21055	0.856086	0.2
ELMSAN1	ELMSAN1	LLGL1	LLGL1	0|1	0|0|0|1	-	1	0.5	1.20967	1.07543	0
ELMSAN1	ELMSAN1	ULBP2	ULBP2	0|1	0|0|0|1	-	1	0.5	1.20967	1.07543	0
ELMSAN1	ELMSAN1	ITPR1	ITPR1	0|1	0|0|0|1	-	1	0.5	1.20967	1.07543	0
ELMSAN1	ELMSAN1	DYRK1A	DYRK1A	0|1	0|0|0|1	-	1	0.5	1.20967	1.07543	0
ELMSAN1	ELMSAN1	TIMM23B	TIMM23B	0|1	0|0|0|1	-	1	0.5	1.20967	1.07543	0
ELMSAN1	ELMSAN1	SULF2	SULF2	0|1	0|0|0|1	-	1	0.5	1.20967	1.07543	0
ELMSAN1	ELMSAN1	CNIH4	CNIH4	0|1	0|0|1|0	-	1	0.5	1.20806	1.07364	0
ELMSAN1	ELMSAN1	ZNF574	ZNF574	0|1	0|0|1|0	-	1	0.5	1.20806	1.07364	0
ELMSAN1	ELMSAN1	CBR4	CBR4	0|1	0|0|1|0	-	1	0.5	1.20806	1.07364	0
ELMSAN1	ELMSAN1	PFAS	PFAS	0|1	0|0|1|0	-	1	0.5	1.20806	1.07364	0
ELMSAN1	ELMSAN1	C1orf109	C1orf109	0|1	0|0|1|0	-	1	0.5	1.20806	1.07364	0
ELMSAN1	ELMSAN1	VPS16	VPS16	0|1	0|0|1|0	-	1	0.5	1.20806	1.07364	0
ELMSAN1	ELMSAN1	CENPVL3	CENPVL3	0|1	0|0|1|0	-	1	0.5	1.20806	1.07364	0
ELMSAN1	ELMSAN1	CCDC127	CCDC127	0|1	0|0|1|0	-	1	0.5	1.20806	1.07364	0
ELMSAN1	ELMSAN1	POLR2G	POLR2G	1|2	1|1|1|1	-	3	1.5	1.20672	1.16089	0.11
ELMSAN1	ELMSAN1	POLR2C	POLR2C	1|2	1|1|1|1	-	3	1.5	1.20672	1.16089	0.06
ELMSAN1	ELMSAN1	RRAS	RRAS	1|2	1|1|1|1	-	3	1.5	1.20672	1.16089	0.08
ELMSAN1	ELMSAN1	AIMP2	AIMP2	1|2	1|1|1|1	-	3	1.5	1.20672	1.16089	0.11
ELMSAN1	ELMSAN1	SAP30BP	SAP30BP	1|2	1|1|2|0	-	3	1.5	1.20574	1.00754	0.08
ELMSAN1	ELMSAN1	SLC25A11	SLC25A11	2|3	2|2|2|1	-	5	2.5	1.20541	1.07649	0.03
ELMSAN1	ELMSAN1	ARL6IP4	ARL6IP4	3|4	3|3|2|2	-	7	3.5	1.20523	1.11788	0.01
ELMSAN1	ELMSAN1	TRA2B	TRA2B	8|11	6|7|7|9	-	19	9.5	1.20418	1.14046	0
ELMSAN1	ELMSAN1	LRRC8A	LRRC8A	2|1	0|1|1|2	-	3	1.5	1.20397	1.01909	0.03
ELMSAN1	ELMSAN1	TEX10	TEX10	17|26	12|11|25|20	-	43	21.5	1.20342	1.08006	0
ELMSAN1	ELMSAN1	WDR48	WDR48	1|3	1|0|3|2	-	4	2	1.20218	0.94148	0.08
ELMSAN1	ELMSAN1	STT3A	STT3A	5|5	3|3|5|4	-	10	5	1.20135	1.15453	0
ELMSAN1	ELMSAN1	RPS13	RPS13	21|20	14|10|17|23	-	41	20.5	1.20075	1.10182	0
ELMSAN1	ELMSAN1	HSPA8	HSPA8	43|35	27|28|29|36	-	78	39	1.20013	1.16018	0
ELMSAN1	ELMSAN1	ZNF346	ZNF346	6|3	4|3|3|3	-	9	4.5	1.19823	1.12003	0
ELMSAN1	ELMSAN1	HERC5	HERC5	11|10	5|4|12|12	-	21	10.5	1.19807	1.06067	0
ELMSAN1	ELMSAN1	WDR77	WDR77	3|2	3|1|2|1	-	5	2.5	1.19744	1.08076	0.02
ELMSAN1	ELMSAN1	GIGYF2	GIGYF2	18|12	12|8|14|12	-	30	15	1.1965	1.11173	0
ELMSAN1	ELMSAN1	PPIG	PPIG	2|4	1|2|3|3	-	6	3	1.19588	1.02532	0.02
ELMSAN1	ELMSAN1	GPC1	GPC1	1|2	0|2|1|1	-	3	1.5	1.19576	0.998024	0.1
ELMSAN1	ELMSAN1	KEAP1	KEAP1	5|7	2|2|8|7	-	12	6	1.19457	1.02405	0
ELMSAN1	ELMSAN1	KIF22	KIF22	9|9	3|6|7|12	-	18	9	1.19424	1.03091	0
ELMSAN1	ELMSAN1	RPL6	RPL6	32|26	22|18|26|24	-	58	29	1.19256	1.15508	0
ELMSAN1	ELMSAN1	RFC1	RFC1	11|9	4|2|13|13	-	20	10	1.19173	0.985529	0
ELMSAN1	ELMSAN1	NKAP	NKAP	4|6	4|4|4|3	-	10	5	1.19027	1.0879	0
ELMSAN1	ELMSAN1	NDUFA13	NDUFA13	3|2	2|2|1|2	-	5	2.5	1.19023	1.07365	0.03
ELMSAN1	ELMSAN1	ZCCHC17	ZCCHC17	5|3	2|2|5|3	-	8	4	1.18949	1.09613	0.01
ELMSAN1	ELMSAN1	HIST2H2BC	HIST2H2BC	3|3	2|1|3|3	-	6	3	1.18892	1.06881	0.01
ELMSAN1	ELMSAN1	LACTB	LACTB	15|12	9|3|15|16	-	27	13.5	1.18861	0.984458	0
ELMSAN1	ELMSAN1	SCAF8	SCAF8	6|4	5|2|5|3	-	10	5	1.18851	1.06756	0
ELMSAN1	ELMSAN1	DHX30	DHX30	76|78	49|52|73|69	-	154	77	1.18775	1.13119	0
ELMSAN1	ELMSAN1	DDX23	DDX23	16|14	15|10|11|10	-	30	15	1.18524	1.11468	0
ELMSAN1	ELMSAN1	WDR12	WDR12	8|5	4|3|8|5	-	13	6.5	1.18498	1.07681	0
ELMSAN1	ELMSAN1	BAP18	BAP18	2|1	1|1|1|1	-	3	1.5	1.18469	1.15165	0.08
ELMSAN1	ELMSAN1	RHOT2	RHOT2	2|1	1|1|1|1	-	3	1.5	1.18469	1.15165	0.06
ELMSAN1	ELMSAN1	PCID2	PCID2	2|1	1|1|1|1	-	3	1.5	1.18469	1.15165	0.06
ELMSAN1	ELMSAN1	RBM6	RBM6	10|12	9|8|8|9	-	22	11	1.18427	1.13087	0
ELMSAN1	ELMSAN1	DHX15	DHX15	33|25	19|18|26|28	-	58	29	1.18389	1.13776	0
ELMSAN1	ELMSAN1	SMC4	SMC4	11|9	10|4|11|6	-	20	10	1.18352	1.0532	0
ELMSAN1	ELMSAN1	CSDE1	CSDE1	15|18	8|8|20|17	-	33	16.5	1.18276	1.05851	0
ELMSAN1	ELMSAN1	WDR18	WDR18	12|10	9|7|9|9	-	22	11	1.18106	1.15472	0
ELMSAN1	ELMSAN1	PGAM5	PGAM5	28|26	20|17|21|27	-	54	27	1.18101	1.14607	0
ELMSAN1	ELMSAN1	GFM1	GFM1	1|2	4|0|0|0	-	3	1.5	1.18069	0.983699	0.09
ELMSAN1	ELMSAN1	RAI14	RAI14	40|31	16|13|45|41	-	71	35.5	1.17922	1.02025	0
ELMSAN1	ELMSAN1	LEO1	LEO1	0|1	1|0|0|0	-	1	0.5	1.17888	1.04131	0
ELMSAN1	ELMSAN1	SPG11	SPG11	0|1	1|0|0|0	-	1	0.5	1.17888	1.04131	0
ELMSAN1	ELMSAN1	LIMS1	LIMS1	0|1	1|0|0|0	-	1	0.5	1.17888	1.04131	0
ELMSAN1	ELMSAN1	SUPT3H	SUPT3H	0|1	1|0|0|0	-	1	0.5	1.17888	1.04131	0
ELMSAN1	ELMSAN1	TLN1	TLN1	0|1	1|0|0|0	-	1	0.5	1.17888	1.04131	0
ELMSAN1	ELMSAN1	FAM184B	FAM184B	0|1	1|0|0|0	-	1	0.5	1.17888	1.04131	0
ELMSAN1	ELMSAN1	PFDN1	PFDN1	0|1	1|0|0|0	-	1	0.5	1.17888	1.04131	0
ELMSAN1	ELMSAN1	MBD3	MBD3	0|1	1|0|0|0	-	1	0.5	1.17888	1.04131	0
ELMSAN1	ELMSAN1	RPLP1	RPLP1	1|3	1|1|3|1	-	4	2	1.1776	1.02667	0.08
ELMSAN1	ELMSAN1	CWF19L2	CWF19L2	3|2	3|2|0|2	-	5	2.5	1.17732	0.96352	0.02
ELMSAN1	ELMSAN1	MLLT10	MLLT10	2|3	0|0|4|4	-	5	2.5	1.17641	0.952667	0.01
ELMSAN1	ELMSAN1	SRRT	SRRT	9|11	8|8|8|7	-	20	10	1.17571	1.10814	0
ELMSAN1	ELMSAN1	HLA-C	HLA-C	4|2	2|1|2|4	-	6	3	1.17569	1.03335	0.01
ELMSAN1	ELMSAN1	RPL27	RPL27	25|17	11|15|20|20	-	42	21	1.17567	1.06621	0
ELMSAN1	ELMSAN1	PRRC2C	PRRC2C	30|34	26|18|34|24	-	64	32	1.17549	1.0982	0
ELMSAN1	ELMSAN1	RPS5	RPS5	24|19	10|11|26|22	-	43	21.5	1.17473	1.04828	0
ELMSAN1	ELMSAN1	GLYR1	GLYR1	15|11	7|8|12|14	-	26	13	1.17435	1.07955	0
ELMSAN1	ELMSAN1	NAT14	NAT14	1|0	0|0|0|1	-	1	0.5	1.17374	1.05111	0
ELMSAN1	ELMSAN1	RCOR3	RCOR3	1|0	0|0|0|1	-	1	0.5	1.17374	1.05111	0
ELMSAN1	ELMSAN1	EXOC2	EXOC2	1|0	0|0|0|1	-	1	0.5	1.17374	1.05111	0
ELMSAN1	ELMSAN1	SATB1	SATB1	1|0	0|0|0|1	-	1	0.5	1.17374	1.05111	0
ELMSAN1	ELMSAN1	PFDN5	PFDN5	1|0	0|0|0|1	-	1	0.5	1.17374	1.05111	0
ELMSAN1	ELMSAN1	CLP1	CLP1	1|0	0|0|0|1	-	1	0.5	1.17374	1.05111	0
ELMSAN1	ELMSAN1	PTPRG	PTPRG	1|0	0|0|0|1	-	1	0.5	1.17374	1.05111	0
ELMSAN1	ELMSAN1	FNDC3B	FNDC3B	1|0	0|0|0|1	-	1	0.5	1.17374	1.05111	0
ELMSAN1	ELMSAN1	PRPS2	PRPS2	1|0	0|0|0|1	-	1	0.5	1.17374	1.05111	0
ELMSAN1	ELMSAN1	CDC42BPA	CDC42BPA	17|16	6|10|18|19	-	33	16.5	1.17358	1.01266	0
ELMSAN1	ELMSAN1	SRSF3	SRSF3	7|7	4|4|8|6	-	14	7	1.17351	1.103	0
ELMSAN1	ELMSAN1	ABCF1	ABCF1	23|21	13|14|23|20	-	44	22	1.17344	1.10044	0
ELMSAN1	ELMSAN1	MELK	MELK	3|0	2|0|2|0	-	3	1.5	1.17245	0.825271	0.17
ELMSAN1	ELMSAN1	EIF3E	EIF3E	16|18	12|11|15|16	-	34	17	1.17236	1.1389	0
ELMSAN1	ELMSAN1	BRK1	BRK1	1|0	0|0|1|0	-	1	0.5	1.17218	1.04936	0
ELMSAN1	ELMSAN1	BAG1	BAG1	1|0	0|0|1|0	-	1	0.5	1.17218	1.04936	0
ELMSAN1	ELMSAN1	ARPC5	ARPC5	1|0	0|0|1|0	-	1	0.5	1.17218	1.04936	0
ELMSAN1	ELMSAN1	UBP1	UBP1	1|0	0|0|1|0	-	1	0.5	1.17218	1.04936	0
ELMSAN1	ELMSAN1	SLC39A7	SLC39A7	1|0	0|0|1|0	-	1	0.5	1.17218	1.04936	0
ELMSAN1	ELMSAN1	NUMBL	NUMBL	1|0	0|0|1|0	-	1	0.5	1.17218	1.04936	0
ELMSAN1	ELMSAN1	ST7	ST7	1|0	0|0|1|0	-	1	0.5	1.17218	1.04936	0
ELMSAN1	ELMSAN1	SLC4A11	SLC4A11	1|0	0|0|1|0	-	1	0.5	1.17218	1.04936	0
ELMSAN1	ELMSAN1	MID2	MID2	1|0	0|0|1|0	-	1	0.5	1.17218	1.04936	0
ELMSAN1	ELMSAN1	PDLIM7	PDLIM7	1|0	0|0|1|0	-	1	0.5	1.17218	1.04936	0
ELMSAN1	ELMSAN1	ZNF397	ZNF397	1|0	0|0|1|0	-	1	0.5	1.17218	1.04936	0
ELMSAN1	ELMSAN1	SPOPL	SPOPL	1|0	0|0|1|0	-	1	0.5	1.17218	1.04936	0
ELMSAN1	ELMSAN1	DGKE	DGKE	1|0	0|0|1|0	-	1	0.5	1.17218	1.04936	0
ELMSAN1	ELMSAN1	DIMT1	DIMT1	16|13	11|7|16|12	-	29	14.5	1.17177	1.06989	0
ELMSAN1	ELMSAN1	ZBTB11	ZBTB11	10|8	4|3|11|11	-	18	9	1.1711	1.01599	0
ELMSAN1	ELMSAN1	TOLLIP	TOLLIP	3|3	2|2|2|3	-	6	3	1.17101	1.12563	0.01
ELMSAN1	ELMSAN1	PKLR	PKLR	1|2	3|1|0|0	-	3	1.5	1.17019	0.973756	0.09
ELMSAN1	ELMSAN1	ATP6V0A1	ATP6V0A1	2|5	2|2|2|5	-	7	3.5	1.16903	1.01389	0.01
ELMSAN1	ELMSAN1	YTHDF2	YTHDF2	8|6	2|5|9|6	-	14	7	1.16882	0.9939	0
ELMSAN1	ELMSAN1	MYH9	MYH9	167|146	96|97|152|159	-	313	156.5	1.168	1.09896	0
ELMSAN1	ELMSAN1	HAX1	HAX1	5|4	3|2|4|5	-	9	4.5	1.16776	1.07088	0
ELMSAN1	ELMSAN1	LIN28B	LIN28B	0|2	0|0|1|2	-	2	1	1.16753	0.89301	0.15
ELMSAN1	ELMSAN1	EXOC1	EXOC1	0|2	0|0|1|2	-	2	1	1.16753	0.89301	0.17
ELMSAN1	ELMSAN1	PRPF4B	PRPF4B	10|9	6|6|9|9	-	19	9.5	1.16749	1.11783	0
ELMSAN1	ELMSAN1	RPF2	RPF2	11|9	5|5|11|11	-	20	10	1.16733	1.06319	0
ELMSAN1	ELMSAN1	TRIM28	TRIM28	22|19	16|13|17|19	-	41	20.5	1.167	1.13218	0
ELMSAN1	ELMSAN1	PRPF31	PRPF31	3|6	4|3|4|3	-	9	4.5	1.16596	1.05279	0
ELMSAN1	ELMSAN1	RPS3A	RPS3A	53|42	32|25|52|44	-	95	47.5	1.16584	1.07473	0
ELMSAN1	ELMSAN1	MRPL14	MRPL14	1|3	2|1|1|2	-	4	2	1.164	1.01281	0.09
ELMSAN1	ELMSAN1	EIF3A	EIF3A	40|42	23|26|42|42	-	82	41	1.16281	1.06906	0
ELMSAN1	ELMSAN1	EIF5	EIF5	3|0	1|1|1|1	-	3	1.5	1.16266	0.940936	0.18
ELMSAN1	ELMSAN1	SCFD1	SCFD1	0|1	0|1|0|0	-	1	0.5	1.16196	1.02273	0
ELMSAN1	ELMSAN1	SPCS3	SPCS3	0|1	0|1|0|0	-	1	0.5	1.16196	1.02273	0
ELMSAN1	ELMSAN1	MOV10	MOV10	21|16	10|9|21|20	-	37	18.5	1.15988	1.05418	0
ELMSAN1	ELMSAN1	NUDT16L1	NUDT16L1	2|2	1|1|3|1	-	4	2	1.15971	1.07926	0.02
ELMSAN1	ELMSAN1	RFC3	RFC3	6|7	5|2|7|7	-	13	6.5	1.15863	0.996364	0
ELMSAN1	ELMSAN1	DNAJC13	DNAJC13	7|5	1|0|8|11	-	12	6	1.15837	0.904199	0
ELMSAN1	ELMSAN1	YY1	YY1	4|2	2|2|1|4	-	6	3	1.15796	0.996746	0.03
ELMSAN1	ELMSAN1	LAS1L	LAS1L	13|12	9|3|15|14	-	25	12.5	1.15743	0.964632	0
ELMSAN1	ELMSAN1	TRA2A	TRA2A	5|7	3|5|7|4	-	12	6	1.1567	1.04162	0
ELMSAN1	ELMSAN1	CDC73	CDC73	4|5	4|3|3|4	-	9	4.5	1.15659	1.08873	0
ELMSAN1	ELMSAN1	MRPL9	MRPL9	8|4	3|3|6|7	-	12	6	1.15424	1.02843	0
ELMSAN1	ELMSAN1	ATAD3B	ATAD3B	23|17	15|13|18|18	-	40	20	1.15352	1.11912	0
ELMSAN1	ELMSAN1	DNAJC10	DNAJC10	8|6	7|4|5|6	-	14	7	1.15022	1.08982	0
ELMSAN1	ELMSAN1	VCAN	VCAN	2|1	3|1|0|0	-	3	1.5	1.14883	0.966011	0.04
ELMSAN1	ELMSAN1	RPL15	RPL15	23|20	18|15|18|18	-	43	21.5	1.14848	1.13428	0
ELMSAN1	ELMSAN1	HNRNPH1	HNRNPH1	15|15	7|10|17|15	-	30	15	1.14827	1.02423	0
ELMSAN1	ELMSAN1	ACAD11	ACAD11	4|4	2|1|5|5	-	8	4	1.14823	0.987888	0
ELMSAN1	ELMSAN1	EIF3B	EIF3B	21|20	15|11|19|22	-	41	20.5	1.14745	1.06322	0
ELMSAN1	ELMSAN1	XAB2	XAB2	2|2	2|1|2|1	-	4	2	1.14557	1.06297	0.01
ELMSAN1	ELMSAN1	MRPL12	MRPL12	5|7	5|5|4|5	-	12	6	1.14486	1.05997	0
ELMSAN1	ELMSAN1	CSTF2T	CSTF2T	2|2	2|1|3|0	-	4	2	1.14483	0.953405	0.02
ELMSAN1	ELMSAN1	DDX49	DDX49	4|3	2|2|4|3	-	7	3.5	1.14416	1.08206	0.01
ELMSAN1	ELMSAN1	BRD3	BRD3	1|0	1|0|0|0	-	1	0.5	1.14387	1.01776	0
ELMSAN1	ELMSAN1	YBEY	YBEY	1|0	1|0|0|0	-	1	0.5	1.14387	1.01776	0
ELMSAN1	ELMSAN1	DCUN1D4	DCUN1D4	1|0	1|0|0|0	-	1	0.5	1.14387	1.01776	0
ELMSAN1	ELMSAN1	AP1M1	AP1M1	1|0	1|0|0|0	-	1	0.5	1.14387	1.01776	0
ELMSAN1	ELMSAN1	STK3	STK3	1|0	1|0|0|0	-	1	0.5	1.14387	1.01776	0
ELMSAN1	ELMSAN1	ANKRD36	ANKRD36	1|0	1|0|0|0	-	1	0.5	1.14387	1.01776	0
ELMSAN1	ELMSAN1	NMT2	NMT2	1|0	1|0|0|0	-	1	0.5	1.14387	1.01776	0
ELMSAN1	ELMSAN1	MRPS18A	MRPS18A	1|0	1|0|0|0	-	1	0.5	1.14387	1.01776	0
ELMSAN1	ELMSAN1	PDF	PDF	1|0	1|0|0|0	-	1	0.5	1.14387	1.01776	0
ELMSAN1	ELMSAN1	PACSIN2	PACSIN2	1|0	1|0|0|0	-	1	0.5	1.14387	1.01776	0
ELMSAN1	ELMSAN1	CWC27	CWC27	1|0	1|0|0|0	-	1	0.5	1.14387	1.01776	0
ELMSAN1	ELMSAN1	TCEANC2	TCEANC2	1|0	1|0|0|0	-	1	0.5	1.14387	1.01776	0
ELMSAN1	ELMSAN1	SLC9A3R2	SLC9A3R2	3|1	1|1|2|2	-	4	2	1.14258	1.03188	0.04
ELMSAN1	ELMSAN1	RACGAP1	RACGAP1	8|12	7|10|5|10	-	20	10	1.14256	0.988645	0
ELMSAN1	ELMSAN1	RPS18	RPS18	25|17	14|14|19|21	-	42	21	1.14242	1.08784	0
ELMSAN1	ELMSAN1	E4F1	E4F1	1|1	0|0|1|2	-	2	1	1.14142	1.00405	0
ELMSAN1	ELMSAN1	CBX6	CBX6	1|1	0|0|1|2	-	2	1	1.14142	1.00405	0
ELMSAN1	ELMSAN1	HARS2	HARS2	1|1	0|0|2|1	-	2	1	1.14032	1.00291	0
ELMSAN1	ELMSAN1	RPS27L	RPS27L	8|6	3|3|9|8	-	14	7	1.14004	1.01206	0
ELMSAN1	ELMSAN1	TPX2	TPX2	12|11	6|11|9|11	-	23	11.5	1.13702	1.03666	0
ELMSAN1	ELMSAN1	PRDX4	PRDX4	4|3	3|2|4|2	-	7	3.5	1.13433	1.04763	0.01
ELMSAN1	ELMSAN1	NME4	NME4	12|13	8|9|12|12	-	25	12.5	1.13385	1.0733	0
ELMSAN1	ELMSAN1	EXOSC1	EXOSC1	5|2	2|2|3|4	-	7	3.5	1.13274	1.026	0.01
ELMSAN1	ELMSAN1	PPFIA2	PPFIA2	0|2	0|1|2|0	-	2	1	1.13265	0.861867	0.16
ELMSAN1	ELMSAN1	ERAL1	ERAL1	3|4	3|3|3|2	-	7	3.5	1.13136	1.03354	0
ELMSAN1	ELMSAN1	PGRMC1	PGRMC1	3|3	4|3|2|0	-	6	3	1.13099	0.91588	0.01
ELMSAN1	ELMSAN1	CHD5	CHD5	2|3	2|1|4|1	-	5	2.5	1.13089	0.99707	0.01
ELMSAN1	ELMSAN1	STAU1	STAU1	23|23	17|15|25|19	-	46	23	1.13014	1.09227	0
ELMSAN1	ELMSAN1	PRMT5	PRMT5	8|8	4|7|8|7	-	16	8	1.1298	1.02453	0
ELMSAN1	ELMSAN1	UBTF	UBTF	23|17	11|9|25|22	-	40	20	1.12867	1.00372	0
ELMSAN1	ELMSAN1	NOL9	NOL9	10|10	6|2|12|14	-	20	10	1.12836	0.927817	0
ELMSAN1	ELMSAN1	SRRM2	SRRM2	18|15	17|9|12|16	-	33	16.5	1.12806	1.04631	0
ELMSAN1	ELMSAN1	PCGF2	PCGF2	1|0	0|1|0|0	-	1	0.5	1.12744	0.999602	0
ELMSAN1	ELMSAN1	SFXN2	SFXN2	1|0	0|1|0|0	-	1	0.5	1.12744	0.999602	0
ELMSAN1	ELMSAN1	TBC1D8B	TBC1D8B	1|0	0|1|0|0	-	1	0.5	1.12744	0.999602	0
ELMSAN1	ELMSAN1	ARL6IP6	ARL6IP6	1|0	0|1|0|0	-	1	0.5	1.12744	0.999602	0
ELMSAN1	ELMSAN1	RPL35A	RPL35A	16|13	9|9|12|18	-	29	14.5	1.12689	1.05997	0
ELMSAN1	ELMSAN1	ACTR2	ACTR2	4|4	3|2|4|4	-	8	4	1.12609	1.04621	0
ELMSAN1	ELMSAN1	HCFC1	HCFC1	8|10	9|8|6|6	-	18	9	1.1251	1.03737	0
ELMSAN1	ELMSAN1	TWISTNB	TWISTNB	2|3	1|2|4|1	-	5	2.5	1.12392	0.989747	0.03
ELMSAN1	ELMSAN1	PDK1	PDK1	2|2	2|2|1|1	-	4	2	1.12362	1.03787	0.02
ELMSAN1	ELMSAN1	SLU7	SLU7	2|2	2|2|1|1	-	4	2	1.12362	1.03787	0.03
ELMSAN1	ELMSAN1	SMC6	SMC6	3|2	3|0|4|1	-	5	2.5	1.12295	0.914903	0.02
ELMSAN1	ELMSAN1	RAP2A	RAP2A	2|2	2|2|2|0	-	4	2	1.1229	0.93316	0.03
ELMSAN1	ELMSAN1	MRPS6	MRPS6	3|4	4|3|1|3	-	7	3.5	1.12281	0.953652	0
ELMSAN1	ELMSAN1	DDX17	DDX17	40|37	34|28|29|36	-	77	38.5	1.12208	1.06887	0
ELMSAN1	ELMSAN1	UTP3	UTP3	2|4	2|1|4|3	-	6	3	1.12125	0.956118	0
ELMSAN1	ELMSAN1	TSG101	TSG101	3|1	1|2|0|3	-	4	2	1.12112	0.890751	0.06
ELMSAN1	ELMSAN1	SUGP2	SUGP2	9|5	7|2|7|7	-	14	7	1.12055	0.936339	0
ELMSAN1	ELMSAN1	RPS15A	RPS15A	29|17	14|11|28|24	-	46	23	1.12034	0.989046	0
ELMSAN1	ELMSAN1	GTF2H3	GTF2H3	1|1	1|0|1|1	-	2	1	1.12017	0.982184	0
ELMSAN1	ELMSAN1	SUMO3	SUMO3	1|1	1|0|1|1	-	2	1	1.12017	0.982184	0
ELMSAN1	ELMSAN1	PSMC5	PSMC5	1|1	1|0|1|1	-	2	1	1.12017	0.982184	0
ELMSAN1	ELMSAN1	LSM3	LSM3	1|1	1|0|1|1	-	2	1	1.12017	0.982184	0
ELMSAN1	ELMSAN1	PKN3	PKN3	1|1	1|0|1|1	-	2	1	1.12017	0.982184	0
ELMSAN1	ELMSAN1	SYNCRIP	SYNCRIP	10|12	9|5|13|10	-	22	11	1.11993	0.996769	0
ELMSAN1	ELMSAN1	NIP7	NIP7	3|6	1|4|5|5	-	9	4.5	1.11974	0.898095	0
ELMSAN1	ELMSAN1	CYC1	CYC1	3|1	1|2|2|1	-	4	2	1.11967	0.990057	0.04
ELMSAN1	ELMSAN1	MYO6	MYO6	47|40	27|33|40|45	-	87	43.5	1.1185	1.04579	0
ELMSAN1	ELMSAN1	CKMT1A	CKMT1A	19|13	8|8|17|21	-	32	16	1.11683	0.995864	0
ELMSAN1	ELMSAN1	PCBP2	PCBP2	12|7	7|7|10|7	-	19	9.5	1.11534	1.04254	0
ELMSAN1	ELMSAN1	ERI1	ERI1	2|0	0|0|1|2	-	2	1	1.11532	0.865872	0.15
ELMSAN1	ELMSAN1	CCNT1	CCNT1	3|1	3|1|1|1	-	4	2	1.11432	0.984214	0.04
ELMSAN1	ELMSAN1	ZC3HAV1L	ZC3HAV1L	2|0	0|0|2|1	-	2	1	1.11424	0.864893	0.13
ELMSAN1	ELMSAN1	RPL7	RPL7	30|25	21|18|28|25	-	55	27.5	1.11318	1.07312	0
ELMSAN1	ELMSAN1	LONP1	LONP1	6|5	7|2|7|2	-	11	5.5	1.11308	0.958449	0
ELMSAN1	ELMSAN1	SMC1A	SMC1A	14|18	15|9|14|16	-	32	16	1.1112	1.01917	0
ELMSAN1	ELMSAN1	LUC7L3	LUC7L3	7|5	4|3|6|7	-	12	6	1.11035	1.01678	0
ELMSAN1	ELMSAN1	G3BP2	G3BP2	20|14	11|11|19|16	-	34	17	1.10886	1.04237	0
ELMSAN1	ELMSAN1	LRRFIP1	LRRFIP1	1|1	0|1|1|1	-	2	1	1.10836	0.970093	0
ELMSAN1	ELMSAN1	U2AF1L5	U2AF1L5	1|1	0|1|1|1	-	2	1	1.10836	0.970093	0
ELMSAN1	ELMSAN1	TMOD2	TMOD2	1|1	0|1|1|1	-	2	1	1.10836	0.970093	0
ELMSAN1	ELMSAN1	AURKA	AURKA	3|4	4|4|2|1	-	7	3.5	1.10768	0.938521	0
ELMSAN1	ELMSAN1	DUSP11	DUSP11	5|3	4|2|3|4	-	8	4	1.10753	1.01445	0
ELMSAN1	ELMSAN1	SNRPF	SNRPF	6|4	4|5|4|3	-	10	5	1.10695	1.01107	0
ELMSAN1	ELMSAN1	AGPS	AGPS	4|3	6|2|2|1	-	7	3.5	1.10678	0.946482	0
ELMSAN1	ELMSAN1	RPL3	RPL3	61|47	32|36|65|50	-	108	54	1.10646	1.01808	0
ELMSAN1	ELMSAN1	EEF2	EEF2	36|30	28|26|30|26	-	66	33	1.10565	1.05967	0
ELMSAN1	ELMSAN1	USP36	USP36	12|3	4|3|9|9	-	15	7.5	1.10453	0.851198	0
ELMSAN1	ELMSAN1	MMTAG2	MMTAG2	8|7	6|5|6|8	-	15	7.5	1.10448	1.07231	0
ELMSAN1	ELMSAN1	AIFM1	AIFM1	15|15	12|8|17|14	-	30	15	1.10422	1.01397	0
ELMSAN1	ELMSAN1	YTHDF1	YTHDF1	5|2	1|0|5|6	-	7	3.5	1.10277	0.845394	0.01
ELMSAN1	ELMSAN1	SEC61A1	SEC61A1	5|4	4|2|4|5	-	9	4.5	1.10241	0.998415	0
ELMSAN1	ELMSAN1	FAR1	FAR1	5|4	4|2|5|4	-	9	4.5	1.10202	0.997996	0
ELMSAN1	ELMSAN1	HSPA1A	HSPA1A	19|18	15|15|14|18	-	37	18.5	1.10124	1.04718	0
ELMSAN1	ELMSAN1	ILF3	ILF3	44|35	26|28|39|41	-	79	39.5	1.10042	1.03849	0
ELMSAN1	ELMSAN1	EEPD1	EEPD1	2|3	0|4|1|3	-	5	2.5	1.10032	0.885545	0.02
ELMSAN1	ELMSAN1	NSUN5	NSUN5	3|3	3|1|3|3	-	6	3	1.09858	0.972851	0.01
ELMSAN1	ELMSAN1	GTPBP1	GTPBP1	3|2	2|2|2|2	-	5	2.5	1.09849	1.07212	0.01
ELMSAN1	ELMSAN1	LARS	LARS	4|5	6|2|3|4	-	9	4.5	1.09719	0.984192	0
ELMSAN1	ELMSAN1	HMMR	HMMR	0|3	3|0|0|2	-	3	1.5	1.09615	0.743685	0.1
ELMSAN1	ELMSAN1	SNRNP70	SNRNP70	14|22	17|11|18|16	-	36	18	1.09375	0.996601	0
ELMSAN1	ELMSAN1	TMCO1	TMCO1	2|0	1|0|2|0	-	2	1	1.09351	0.84608	0.13
ELMSAN1	ELMSAN1	NDUFA4	NDUFA4	2|0	1|0|2|0	-	2	1	1.09351	0.84608	0.15
ELMSAN1	ELMSAN1	IK	IK	10|8	10|6|8|6	-	18	9	1.09307	1.01162	0
ELMSAN1	ELMSAN1	PLS3	PLS3	2|3	4|2|1|1	-	5	2.5	1.09049	0.954858	0.01
ELMSAN1	ELMSAN1	DNAJB11	DNAJB11	2|4	2|3|2|3	-	6	3	1.09015	0.985238	0
ELMSAN1	ELMSAN1	MRPL46	MRPL46	4|6	5|3|3|6	-	10	5	1.09	0.977269	0
ELMSAN1	ELMSAN1	LYAR	LYAR	26|19	14|16|23|24	-	45	22.5	1.08893	1.01016	0
ELMSAN1	ELMSAN1	ATP5F1C	ATP5F1C	5|6	5|2|5|7	-	11	5.5	1.08878	0.947278	0
ELMSAN1	ELMSAN1	DDRGK1	DDRGK1	1|1	1|1|1|0	-	2	1	1.0883	0.949668	0
ELMSAN1	ELMSAN1	HIST2H2AB	HIST2H2AB	1|1	1|1|1|0	-	2	1	1.0883	0.949668	0
ELMSAN1	ELMSAN1	EME1	EME1	1|1	1|1|1|0	-	2	1	1.0883	0.949668	0
ELMSAN1	ELMSAN1	C12orf65	C12orf65	1|1	1|1|1|0	-	2	1	1.0883	0.949668	0
ELMSAN1	ELMSAN1	MAT2A	MAT2A	1|1	1|1|1|0	-	2	1	1.0883	0.949668	0
ELMSAN1	ELMSAN1	AP1B1	AP1B1	2|1	1|0|0|4	-	3	1.5	1.08792	0.908178	0.02
ELMSAN1	ELMSAN1	DDX31	DDX31	9|10	5|6|11|11	-	19	9.5	1.08722	0.980816	0
ELMSAN1	ELMSAN1	C7orf50	C7orf50	8|8	6|7|8|6	-	16	8	1.08701	1.03083	0
ELMSAN1	ELMSAN1	DNAJA3	DNAJA3	10|12	10|6|14|8	-	22	11	1.08606	0.992797	0
ELMSAN1	ELMSAN1	CENPV	CENPV	10|8	6|5|11|9	-	18	9	1.08591	1.0066	0
ELMSAN1	ELMSAN1	RIOX2	RIOX2	4|6	4|4|4|5	-	10	5	1.08584	1.02812	0
ELMSAN1	ELMSAN1	SF3B6	SF3B6	4|3	1|2|5|4	-	7	3.5	1.08558	0.934568	0
ELMSAN1	ELMSAN1	TPM3	TPM3	20|17	12|12|20|20	-	37	18.5	1.08396	1.0192	0
ELMSAN1	ELMSAN1	CBX1	CBX1	2|0	0|1|1|1	-	2	1	1.08301	0.836589	0.15
ELMSAN1	ELMSAN1	UTP6	UTP6	2|2	1|0|3|3	-	4	2	1.08093	0.894651	0
ELMSAN1	ELMSAN1	GIPC1	GIPC1	4|2	2|2|2|4	-	6	3	1.08056	0.996746	0.01
ELMSAN1	ELMSAN1	RBM8A	RBM8A	7|5	6|5|5|4	-	12	6	1.08039	0.999206	0
ELMSAN1	ELMSAN1	NOP58	NOP58	17|12	9|10|14|17	-	29	14.5	1.0801	1.00045	0
ELMSAN1	ELMSAN1	MCM3	MCM3	3|3	5|1|0|4	-	6	3	1.08004	0.871463	0
ELMSAN1	ELMSAN1	RP2	RP2	3|4	3|2|3|4	-	7	3.5	1.08003	1.00765	0
ELMSAN1	ELMSAN1	NOSIP	NOSIP	1|1	0|2|0|1	-	2	1	1.07813	0.939353	0
ELMSAN1	ELMSAN1	DDX18	DDX18	25|17	11|14|30|18	-	42	21	1.07761	0.959611	0
ELMSAN1	ELMSAN1	ZNF207	ZNF207	3|5	3|2|4|5	-	8	4	1.07747	0.962324	0
ELMSAN1	ELMSAN1	QARS	QARS	6|7	6|6|5|5	-	13	6.5	1.07733	1.02126	0
ELMSAN1	ELMSAN1	MIS18A	MIS18A	1|1	0|2|1|0	-	2	1	1.07715	0.938359	0
ELMSAN1	ELMSAN1	RPL28	RPL28	16|13	10|11|14|15	-	29	14.5	1.07674	1.02633	0
ELMSAN1	ELMSAN1	CCNK	CCNK	1|2	3|0|1|1	-	3	1.5	1.07571	0.885313	0.04
ELMSAN1	ELMSAN1	MYH10	MYH10	147|117	93|96|139|131	-	264	132	1.07455	1.02415	0
ELMSAN1	ELMSAN1	PNN	PNN	14|10	11|9|9|12	-	24	12	1.07349	1.00973	0
ELMSAN1	ELMSAN1	PRC1	PRC1	15|11	15|10|9|10	-	26	13	1.07333	0.992162	0
ELMSAN1	ELMSAN1	RBM10	RBM10	21|17	10|11|24|22	-	38	19	1.07313	0.963207	0
ELMSAN1	ELMSAN1	RBMX	RBMX	23|15	15|11|20|20	-	38	19	1.07276	0.985172	0
ELMSAN1	ELMSAN1	MTHFD2	MTHFD2	4|1	3|2|2|1	-	5	2.5	1.07238	0.877456	0.07
ELMSAN1	ELMSAN1	THOC2	THOC2	5|4	5|4|4|2	-	9	4.5	1.072	0.941621	0
ELMSAN1	ELMSAN1	FMNL2	FMNL2	1|3	0|2|1|4	-	4	2	1.07108	0.828409	0.03
ELMSAN1	ELMSAN1	RPS21	RPS21	21|22	13|14|29|20	-	43	21.5	1.07012	0.983849	0
ELMSAN1	ELMSAN1	ARG2	ARG2	1|1	2|1|0|0	-	2	1	1.06993	0.931061	0
ELMSAN1	ELMSAN1	CDKAL1	CDKAL1	2|2	2|0|3|2	-	4	2	1.06798	0.882838	0
ELMSAN1	ELMSAN1	MCM5	MCM5	7|3	7|6|3|0	-	10	5	1.06769	0.803593	0
ELMSAN1	ELMSAN1	MYL3	MYL3	6|5	4|4|6|5	-	11	5.5	1.06763	1.03565	0
ELMSAN1	ELMSAN1	EIF1	EIF1	1|2	2|1|1|1	-	3	1.5	1.06699	0.990357	0.03
ELMSAN1	ELMSAN1	RAB4B	RAB4B	1|2	2|1|1|1	-	3	1.5	1.06699	0.990357	0.03
ELMSAN1	ELMSAN1	DDX5	DDX5	30|32	27|30|24|26	-	62	31	1.06645	1.00599	0
ELMSAN1	ELMSAN1	GEMIN5	GEMIN5	5|2	2|2|4|4	-	7	3.5	1.06595	0.950673	0
ELMSAN1	ELMSAN1	RAE1	RAE1	4|2	2|3|2|3	-	6	3	1.06507	0.97883	0.01
ELMSAN1	ELMSAN1	CORO1C	CORO1C	2|1	1|1|1|2	-	3	1.5	1.06256	1.00138	0.02
ELMSAN1	ELMSAN1	PHF10	PHF10	3|2	1|0|5|3	-	5	2.5	1.0624	0.861268	0
ELMSAN1	ELMSAN1	LSM14B	LSM14B	2|1	1|1|2|1	-	3	1.5	1.06178	0.999522	0.03
ELMSAN1	ELMSAN1	RPL7A	RPL7A	21|18	13|13|21|22	-	39	19.5	1.06131	0.998838	0
ELMSAN1	ELMSAN1	COPA	COPA	4|3	4|2|4|2	-	7	3.5	1.05988	0.964018	0
ELMSAN1	ELMSAN1	CFL1	CFL1	1|2	1|2|2|0	-	3	1.5	1.05766	0.868637	0.03
ELMSAN1	ELMSAN1	HNRNPC	HNRNPC	12|10	11|10|9|8	-	22	11	1.05466	0.984213	0
ELMSAN1	ELMSAN1	SPECC1L	SPECC1L	31|25	15|21|31|33	-	56	28	1.05202	0.941506	0
ELMSAN1	ELMSAN1	ZNF326	ZNF326	11|10	9|8|10|10	-	21	10.5	1.05188	1.04352	0
ELMSAN1	ELMSAN1	EXOSC5	EXOSC5	3|1	2|0|3|2	-	4	2	1.05151	0.829759	0.01
ELMSAN1	ELMSAN1	KARS1	KARS1	3|5	5|3|2|4	-	8	4	1.05103	0.909733	0
ELMSAN1	ELMSAN1	ASCC1	ASCC1	3|2	2|0|6|1	-	5	2.5	1.05101	0.851239	0.01
ELMSAN1	ELMSAN1	SARS2	SARS2	2|3	2|1|3|3	-	5	2.5	1.04984	0.930271	0.01
ELMSAN1	ELMSAN1	PRPF8	PRPF8	34|48	35|32|39|41	-	82	41	1.04919	1.0191	0
ELMSAN1	ELMSAN1	NSMCE4A	NSMCE4A	2|2	2|1|2|2	-	4	2	1.04887	0.975995	0.01
ELMSAN1	ELMSAN1	RNH1	RNH1	2|2	2|1|2|2	-	4	2	1.04887	0.975995	0.01
ELMSAN1	ELMSAN1	MYL6	MYL6	7|7	5|5|7|8	-	14	7	1.04736	1.00299	0
ELMSAN1	ELMSAN1	NDUFA9	NDUFA9	3|4	4|4|1|3	-	7	3.5	1.04581	0.879532	0
ELMSAN1	ELMSAN1	GNAQ	GNAQ	1|2	2|2|0|1	-	3	1.5	1.04449	0.856515	0.04
ELMSAN1	ELMSAN1	SNRNP200	SNRNP200	32|37	31|29|34|29	-	69	34.5	1.04437	0.994392	0
ELMSAN1	ELMSAN1	GZF1	GZF1	3|1	1|1|3|2	-	4	2	1.04435	0.922389	0.01
ELMSAN1	ELMSAN1	TOX4	TOX4	3|1	1|1|3|2	-	4	2	1.04435	0.922389	0.02
ELMSAN1	ELMSAN1	FAM120A	FAM120A	10|8	8|6|10|8	-	18	9	1.04422	0.997623	0
ELMSAN1	ELMSAN1	PDCD6	PDCD6	2|3	1|2|4|2	-	5	2.5	1.0433	0.917048	0.01
ELMSAN1	ELMSAN1	GLIPR2	GLIPR2	2|2	1|2|1|3	-	4	2	1.04248	0.947731	0.01
ELMSAN1	ELMSAN1	EIF4G2	EIF4G2	7|6	6|5|5|7	-	13	6.5	1.04207	0.987533	0
ELMSAN1	ELMSAN1	SNRPA	SNRPA	8|11	9|8|9|8	-	19	9.5	1.03983	0.982134	0
ELMSAN1	ELMSAN1	HNRNPH2	HNRNPH2	12|8	7|6|13|10	-	20	10	1.03955	0.961023	0
ELMSAN1	ELMSAN1	GPC6	GPC6	1|3	1|3|1|2	-	4	2	1.03946	0.881894	0.03
ELMSAN1	ELMSAN1	ELOC	ELOC	2|1	1|2|1|1	-	3	1.5	1.03909	0.972483	0.03
ELMSAN1	ELMSAN1	UQCR10	UQCR10	2|1	1|2|1|1	-	3	1.5	1.03909	0.972483	0.04
ELMSAN1	ELMSAN1	HACD3	HACD3	4|5	4|4|4|4	-	9	4.5	1.03847	1.00747	0
ELMSAN1	ELMSAN1	SNRPD2	SNRPD2	7|7	7|5|7|6	-	14	7	1.03808	1.00401	0
ELMSAN1	ELMSAN1	MRPS25	MRPS25	9|7	8|3|9|9	-	16	8	1.03799	0.897652	0
ELMSAN1	ELMSAN1	BRIX1	BRIX1	23|16	13|15|19|23	-	39	19.5	1.0375	0.964591	0
ELMSAN1	ELMSAN1	SRSF7	SRSF7	12|10	11|9|9|10	-	22	11	1.0371	0.991786	0
ELMSAN1	ELMSAN1	SMARCD1	SMARCD1	8|4	3|2|9|8	-	12	6	1.03557	0.86454	0
ELMSAN1	ELMSAN1	CAPZA1	CAPZA1	7|6	6|6|5|6	-	13	6.5	1.03434	0.978289	0
ELMSAN1	ELMSAN1	PPP1R12A	PPP1R12A	8|7	7|5|7|8	-	15	7.5	1.03362	0.986874	0
ELMSAN1	ELMSAN1	EIF3D	EIF3D	11|8	9|7|9|9	-	19	9.5	1.0314	1.00414	0
ELMSAN1	ELMSAN1	ACTL6A	ACTL6A	6|10	5|4|10|11	-	16	8	1.03066	0.894718	0
ELMSAN1	ELMSAN1	CKAP4	CKAP4	21|19	16|13|21|23	-	40	20	1.03018	0.971957	0
ELMSAN1	ELMSAN1	YME1L1	YME1L1	10|14	11|8|13|12	-	24	12	1.03	0.958513	0
ELMSAN1	ELMSAN1	CAPN1	CAPN1	4|4	5|4|2|3	-	8	4	1.02985	0.913975	0
ELMSAN1	ELMSAN1	RAB15	RAB15	2|2	2|2|2|1	-	4	2	1.02983	0.93316	0.01
ELMSAN1	ELMSAN1	SLIT2	SLIT2	6|5	2|5|6|7	-	11	5.5	1.02864	0.886749	0
ELMSAN1	ELMSAN1	RPL36AL	RPL36AL	5|7	4|5|7|6	-	12	6	1.02718	0.948603	0
ELMSAN1	ELMSAN1	RBBP4	RBBP4	5|3	4|4|3|3	-	8	4	1.02705	0.957859	0
ELMSAN1	ELMSAN1	MSL1	MSL1	0|2	0|0|2|2	-	2	1	1.0267	0.769225	0.07
ELMSAN1	ELMSAN1	ICE2	ICE2	0|2	0|0|2|2	-	2	1	1.0267	0.769225	0.06
ELMSAN1	ELMSAN1	RRBP1	RRBP1	6|1	7|1|3|1	-	7	3.5	1.02645	0.743934	0.01
ELMSAN1	ELMSAN1	SMARCA5	SMARCA5	21|15	8|9|26|24	-	36	18	1.02644	0.885969	0
ELMSAN1	ELMSAN1	ACTA1	ACTA1	27|24	17|21|27|28	-	51	25.5	1.02594	0.956651	0
ELMSAN1	ELMSAN1	PHF5A	PHF5A	3|1	1|2|2|2	-	4	2	1.02579	0.90224	0.02
ELMSAN1	ELMSAN1	THOC5	THOC5	3|2	3|1|3|2	-	5	2.5	1.02569	0.915457	0
ELMSAN1	ELMSAN1	GPATCH4	GPATCH4	18|16	16|11|18|17	-	34	17	1.02552	0.966005	0
ELMSAN1	ELMSAN1	TADA3	TADA3	2|1	2|2|1|0	-	3	1.5	1.0247	0.849033	0.02
ELMSAN1	ELMSAN1	HDLBP	HDLBP	20|17	15|7|23|24	-	37	18.5	1.02291	0.876032	0
ELMSAN1	ELMSAN1	AP3D1	AP3D1	4|0	3|0|3|1	-	4	2	1.02279	0.649143	0.09
ELMSAN1	ELMSAN1	RPS20	RPS20	9|9	5|8|10|10	-	18	9	1.0223	0.923081	0
ELMSAN1	ELMSAN1	YWHAE	YWHAE	12|8	14|5|9|8	-	20	10	1.02213	0.909431	0
ELMSAN1	ELMSAN1	ZCCHC3	ZCCHC3	8|9	5|4|13|10	-	17	8.5	1.0215	0.904608	0
ELMSAN1	ELMSAN1	MRPS15	MRPS15	3|5	5|1|5|4	-	8	4	1.02082	0.84001	0
ELMSAN1	ELMSAN1	U2SURP	U2SURP	25|14	14|14|20|23	-	39	19.5	1.02078	0.94612	0
ELMSAN1	ELMSAN1	EXOSC7	EXOSC7	3|4	3|2|3|5	-	7	3.5	1.02073	0.939061	0
ELMSAN1	ELMSAN1	HNRNPL	HNRNPL	21|22	20|15|21|23	-	43	21.5	1.02067	0.974557	0
ELMSAN1	ELMSAN1	SEC61B	SEC61B	3|2	2|2|2|3	-	5	2.5	1.02039	0.975758	0
ELMSAN1	ELMSAN1	EIF3K	EIF3K	0|1	0|0|0|2	-	1	0.5	1.01871	0.870633	0
ELMSAN1	ELMSAN1	TCHP	TCHP	0|1	0|0|0|2	-	1	0.5	1.01871	0.870633	0
ELMSAN1	ELMSAN1	KCTD13	KCTD13	0|1	0|0|0|2	-	1	0.5	1.01871	0.870633	0
ELMSAN1	ELMSAN1	NUP160	NUP160	0|1	0|0|0|2	-	1	0.5	1.01871	0.870633	0
ELMSAN1	ELMSAN1	WRAP73	WRAP73	0|1	0|0|0|2	-	1	0.5	1.01871	0.870633	0
ELMSAN1	ELMSAN1	NAA15	NAA15	8|9	10|6|9|6	-	17	8.5	1.01865	0.934276	0
ELMSAN1	ELMSAN1	MRPL48	MRPL48	4|3	2|2|4|5	-	7	3.5	1.01759	0.935018	0
ELMSAN1	ELMSAN1	FAM120B	FAM120B	0|1	0|0|1|1	-	1	0.5	1.01758	0.86946	0
ELMSAN1	ELMSAN1	ZBTB48	ZBTB48	0|1	0|0|1|1	-	1	0.5	1.01758	0.86946	0
ELMSAN1	ELMSAN1	GNPDA1	GNPDA1	0|1	0|0|1|1	-	1	0.5	1.01758	0.86946	0
ELMSAN1	ELMSAN1	ACOT9	ACOT9	5|7	6|5|8|3	-	12	6	1.01682	0.876478	0
ELMSAN1	ELMSAN1	SRSF4	SRSF4	10|11	10|6|13|10	-	21	10.5	1.01676	0.92882	0
ELMSAN1	ELMSAN1	GEMIN4	GEMIN4	3|6	3|3|6|5	-	9	4.5	1.01667	0.9087	0
ELMSAN1	ELMSAN1	UTP23	UTP23	0|1	0|0|2|0	-	1	0.5	1.01644	0.868291	0
ELMSAN1	ELMSAN1	HGH1	HGH1	0|1	0|0|2|0	-	1	0.5	1.01644	0.868291	0
ELMSAN1	ELMSAN1	RMDN3	RMDN3	0|1	0|0|2|0	-	1	0.5	1.01644	0.868291	0
ELMSAN1	ELMSAN1	UGGT1	UGGT1	0|1	0|0|2|0	-	1	0.5	1.01644	0.868291	0
ELMSAN1	ELMSAN1	NONO	NONO	77|71	67|60|74|70	-	148	74	1.01604	1.00037	0
ELMSAN1	ELMSAN1	MRPS18B	MRPS18B	8|5	6|3|7|8	-	13	6.5	1.01557	0.893824	0
ELMSAN1	ELMSAN1	FASN	FASN	10|4	10|4|5|6	-	14	7	1.01385	0.882223	0
ELMSAN1	ELMSAN1	HNRNPUL1	HNRNPUL1	19|22	20|14|25|17	-	41	20.5	1.01376	0.955396	0
ELMSAN1	ELMSAN1	DDX56	DDX56	6|6	7|4|5|6	-	12	6	1.01367	0.963005	0
ELMSAN1	ELMSAN1	FAM98A	FAM98A	16|14	13|13|12|17	-	30	15	1.01164	0.954832	0
ELMSAN1	ELMSAN1	DDX3X	DDX3X	44|34	36|40|33|32	-	78	39	1.01131	0.954219	0
ELMSAN1	ELMSAN1	CUL4B	CUL4B	0|2	1|0|1|2	-	2	1	1.01069	0.755475	0.03
ELMSAN1	ELMSAN1	SSR1	SSR1	3|2	3|2|2|2	-	5	2.5	1.01038	0.962293	0
ELMSAN1	ELMSAN1	ORC4	ORC4	0|2	1|0|2|1	-	2	1	1.00985	0.754753	0.07
ELMSAN1	ELMSAN1	SERBP1	SERBP1	50|51	43|37|54|54	-	101	50.5	1.00924	0.973061	0
ELMSAN1	ELMSAN1	NOB1	NOB1	5|5	5|6|4|3	-	10	5	1.00771	0.907201	0
ELMSAN1	ELMSAN1	MATR3	MATR3	29|26	19|25|29|29	-	55	27.5	1.00552	0.94058	0
ELMSAN1	ELMSAN1	PDK3	PDK3	7|5	10|7|1|3	-	12	6	1.00521	0.809884	0
ELMSAN1	ELMSAN1	ANXA6	ANXA6	16|18	15|16|11|21	-	34	17	1.00399	0.899002	0
ELMSAN1	ELMSAN1	PAWR	PAWR	2|2	0|0|6|2	-	4	2	1.00391	0.824787	0.01
ELMSAN1	ELMSAN1	DDX10	DDX10	13|14	7|11|16|17	-	27	13.5	1.00358	0.886962	0
ELMSAN1	ELMSAN1	RRP36	RRP36	4|3	4|2|3|4	-	7	3.5	1.00253	0.927951	0
ELMSAN1	ELMSAN1	BCKDK	BCKDK	4|7	4|4|7|6	-	11	5.5	1.00202	0.917666	0
ELMSAN1	ELMSAN1	NUP58	NUP58	0|2	0|1|1|2	-	2	1	1.00128	0.747419	0.07
ELMSAN1	ELMSAN1	PCBP3	PCBP3	2|4	3|4|2|2	-	6	3	1.00118	0.88551	0
ELMSAN1	ELMSAN1	MAP4K4	MAP4K4	6|6	4|3|7|9	-	12	6	1.0003	0.898575	0
ELMSAN1	ELMSAN1	HNRNPA2B1	HNRNPA2B1	30|28	26|29|26|26	-	58	29	0.999725	0.964815	0
ELMSAN1	ELMSAN1	KTN1	KTN1	28|23	23|21|25|26	-	51	25.5	0.997182	0.98901	0
ELMSAN1	ELMSAN1	ZKSCAN1	ZKSCAN1	3|1	2|3|1|1	-	4	2	0.99644	0.858818	0.02
ELMSAN1	ELMSAN1	PARP1	PARP1	32|28	31|27|28|25	-	60	30	0.996404	0.942684	0
ELMSAN1	ELMSAN1	ORC2	ORC2	0|1	1|0|1|0	-	1	0.5	0.995703	0.847019	0
ELMSAN1	ELMSAN1	RCC2	RCC2	9|8	8|6|9|9	-	17	8.5	0.994789	0.951951	0
ELMSAN1	ELMSAN1	ZNF729	ZNF729	0|2	2|0|1|1	-	2	1	0.99436	0.741511	0.04
ELMSAN1	ELMSAN1	EXOSC3	EXOSC3	5|3	3|3|5|4	-	8	4	0.994106	0.943569	0
ELMSAN1	ELMSAN1	ARGLU1	ARGLU1	4|3	2|4|4|3	-	7	3.5	0.993518	0.907989	0
ELMSAN1	ELMSAN1	RPL5	RPL5	58|49	45|38|61|58	-	107	53.5	0.993415	0.947495	0
ELMSAN1	ELMSAN1	MYO1D	MYO1D	32|25	20|25|32|30	-	57	28.5	0.992776	0.92732	0
ELMSAN1	ELMSAN1	EIF3F	EIF3F	9|12	6|10|12|12	-	21	10.5	0.992687	0.880436	0
ELMSAN1	ELMSAN1	POLR1D	POLR1D	5|2	4|2|4|3	-	7	3.5	0.991708	0.878963	0
ELMSAN1	ELMSAN1	MARS	MARS	4|1	2|3|3|1	-	5	2.5	0.990834	0.799342	0.02
ELMSAN1	ELMSAN1	CSNK2B	CSNK2B	4|4	5|3|4|3	-	8	4	0.990328	0.924455	0
ELMSAN1	ELMSAN1	RPL31	RPL31	7|9	8|8|7|7	-	16	8	0.990296	0.937655	0
ELMSAN1	ELMSAN1	SRRM1	SRRM1	5|4	3|4|5|5	-	9	4.5	0.990248	0.925523	0
ELMSAN1	ELMSAN1	DNAJA1	DNAJA1	7|6	4|4|10|7	-	13	6.5	0.990113	0.908529	0
ELMSAN1	ELMSAN1	SNRPA1	SNRPA1	7|6	7|7|6|4	-	13	6.5	0.988614	0.88726	0
ELMSAN1	ELMSAN1	HNRNPR	HNRNPR	15|16	19|13|12|14	-	31	15.5	0.988518	0.917176	0
ELMSAN1	ELMSAN1	EXOC3	EXOC3	1|0	0|0|0|2	-	1	0.5	0.988457	0.850942	0
ELMSAN1	ELMSAN1	ANLN	ANLN	1|0	0|0|0|2	-	1	0.5	0.988457	0.850942	0
ELMSAN1	ELMSAN1	BAG2	BAG2	1|1	1|0|1|2	-	2	1	0.988094	0.849413	0
ELMSAN1	ELMSAN1	FAM193A	FAM193A	1|0	0|0|1|1	-	1	0.5	0.987353	0.849796	0
ELMSAN1	ELMSAN1	ZNF44	ZNF44	1|0	0|0|1|1	-	1	0.5	0.987353	0.849796	0
ELMSAN1	ELMSAN1	MSL3	MSL3	1|0	0|0|1|1	-	1	0.5	0.987353	0.849796	0
ELMSAN1	ELMSAN1	THAP12	THAP12	1|0	0|0|1|1	-	1	0.5	0.987353	0.849796	0
ELMSAN1	ELMSAN1	NEURL4	NEURL4	1|0	0|0|1|1	-	1	0.5	0.987353	0.849796	0
ELMSAN1	ELMSAN1	PATL1	PATL1	1|0	0|0|1|1	-	1	0.5	0.987353	0.849796	0
ELMSAN1	ELMSAN1	DENND1B	DENND1B	1|0	0|0|1|1	-	1	0.5	0.987353	0.849796	0
ELMSAN1	ELMSAN1	AURKAIP1	AURKAIP1	1|0	0|0|1|1	-	1	0.5	0.987353	0.849796	0
ELMSAN1	ELMSAN1	ZCCHC7	ZCCHC7	1|0	0|0|1|1	-	1	0.5	0.987353	0.849796	0
ELMSAN1	ELMSAN1	DCP2	DCP2	1|0	0|0|1|1	-	1	0.5	0.987353	0.849796	0
ELMSAN1	ELMSAN1	DAPK3	DAPK3	1|0	0|0|1|1	-	1	0.5	0.987353	0.849796	0
ELMSAN1	ELMSAN1	IARS	IARS	10|14	13|8|14|11	-	24	12	0.986402	0.907753	0
ELMSAN1	ELMSAN1	HASPIN	HASPIN	0|4	3|1|2|2	-	4	2	0.986372	0.674318	0.03
ELMSAN1	ELMSAN1	CDYL	CDYL	1|0	0|0|2|0	-	1	0.5	0.986251	0.848653	0
ELMSAN1	ELMSAN1	DOCK11	DOCK11	1|0	0|0|2|0	-	1	0.5	0.986251	0.848653	0
ELMSAN1	ELMSAN1	IQGAP3	IQGAP3	0|2	1|1|0|2	-	2	1	0.98605	0.734431	0.01
ELMSAN1	ELMSAN1	PWP1	PWP1	13|8	10|10|10|9	-	21	10.5	0.986023	0.927071	0
ELMSAN1	ELMSAN1	PTPN13	PTPN13	14|11	6|10|14|18	-	25	12.5	0.984758	0.859653	0
ELMSAN1	ELMSAN1	RPL10L	RPL10L	7|7	5|5|8|9	-	14	7	0.984011	0.926745	0
ELMSAN1	ELMSAN1	PIAS1	PIAS1	0|1	0|1|1|0	-	1	0.5	0.983602	0.834688	0
ELMSAN1	ELMSAN1	CHMP5	CHMP5	0|1	0|1|1|0	-	1	0.5	0.983602	0.834688	0
ELMSAN1	ELMSAN1	PUF60	PUF60	17|17	17|16|17|14	-	34	17	0.983567	0.924567	0
ELMSAN1	ELMSAN1	DOCK7	DOCK7	22|21	14|15|24|30	-	43	21.5	0.983551	0.903399	0
ELMSAN1	ELMSAN1	CSNK2A3	CSNK2A3	6|5	5|4|6|6	-	11	5.5	0.982883	0.945838	0
ELMSAN1	ELMSAN1	RTCA	RTCA	2|0	0|0|1|3	-	2	1	0.981619	0.746577	0.08
ELMSAN1	ELMSAN1	SNRPB	SNRPB	10|8	7|9|9|9	-	18	9	0.980812	0.940464	0
ELMSAN1	ELMSAN1	SAP130	SAP130	2|0	0|0|2|2	-	2	1	0.980786	0.745849	0.03
ELMSAN1	ELMSAN1	AP2A1	AP2A1	7|9	5|7|7|12	-	16	8	0.980739	0.88698	0
ELMSAN1	ELMSAN1	IMPDH2	IMPDH2	5|2	4|3|3|3	-	7	3.5	0.980388	0.900194	0.01
ELMSAN1	ELMSAN1	RBM7	RBM7	4|4	5|4|3|3	-	8	4	0.980297	0.912823	0
ELMSAN1	ELMSAN1	TADA1	TADA1	0|2	3|0|0|1	-	2	1	0.979338	0.728726	0.09
ELMSAN1	ELMSAN1	SEC63	SEC63	6|7	8|4|9|4	-	13	6.5	0.978865	0.871057	0
ELMSAN1	ELMSAN1	NPM1	NPM1	13|12	10|10|15|13	-	25	12.5	0.97826	0.943883	0
ELMSAN1	ELMSAN1	USO1	USO1	0|1	2|0|0|0	-	1	0.5	0.975794	0.826764	0
ELMSAN1	ELMSAN1	CDK5RAP3	CDK5RAP3	0|1	2|0|0|0	-	1	0.5	0.975794	0.826764	0
ELMSAN1	ELMSAN1	ZNF281	ZNF281	7|9	8|6|7|10	-	16	8	0.975581	0.92147	0
ELMSAN1	ELMSAN1	RPL32	RPL32	23|17	20|16|24|16	-	40	20	0.975486	0.906514	0
ELMSAN1	ELMSAN1	HSP90B1	HSP90B1	8|6	10|7|6|3	-	14	7	0.974695	0.830292	0
ELMSAN1	ELMSAN1	PLRG1	PLRG1	3|4	2|2|6|4	-	7	3.5	0.973582	0.876897	0
ELMSAN1	ELMSAN1	MRPS21	MRPS21	1|1	2|0|1|1	-	2	1	0.972126	0.833712	0
ELMSAN1	ELMSAN1	CHMP4B	CHMP4B	1|4	3|2|2|3	-	5	2.5	0.969145	0.81779	0.01
ELMSAN1	ELMSAN1	CAPZB	CAPZB	12|13	14|11|13|10	-	25	12.5	0.968506	0.89962	0
ELMSAN1	ELMSAN1	ZCCHC10	ZCCHC10	1|0	1|0|0|1	-	1	0.5	0.967186	0.82895	0
ELMSAN1	ELMSAN1	ENY2	ENY2	1|0	1|0|0|1	-	1	0.5	0.967186	0.82895	0
ELMSAN1	ELMSAN1	CSNK1G3	CSNK1G3	5|6	5|7|5|4	-	11	5.5	0.966677	0.882769	0
ELMSAN1	ELMSAN1	ECI2	ECI2	1|0	1|0|1|0	-	1	0.5	0.96613	0.827862	0
ELMSAN1	ELMSAN1	AP3M1	AP3M1	1|0	1|0|1|0	-	1	0.5	0.96613	0.827862	0
ELMSAN1	ELMSAN1	LYRM4	LYRM4	1|0	1|0|1|0	-	1	0.5	0.96613	0.827862	0
ELMSAN1	ELMSAN1	TCOF1	TCOF1	22|14	14|12|23|21	-	36	18	0.965969	0.891477	0
ELMSAN1	ELMSAN1	TIMM8B	TIMM8B	1|3	2|2|2|2	-	4	2	0.965682	0.887687	0.01
ELMSAN1	ELMSAN1	LEMD2	LEMD2	2|0	1|0|1|2	-	2	1	0.965495	0.732517	0.06
ELMSAN1	ELMSAN1	TXLNA	TXLNA	6|6	6|2|8|8	-	12	6	0.964331	0.820014	0
ELMSAN1	ELMSAN1	KLF16	KLF16	0|1	1|1|0|0	-	1	0.5	0.96417	0.815012	0
ELMSAN1	ELMSAN1	POC1A	POC1A	0|1	1|1|0|0	-	1	0.5	0.96417	0.815012	0
ELMSAN1	ELMSAN1	PSMD14	PSMD14	1|1	1|1|1|1	-	2	1	0.963216	0.949668	0
ELMSAN1	ELMSAN1	MMGT1	MMGT1	1|1	1|1|1|1	-	2	1	0.963216	0.949668	0
ELMSAN1	ELMSAN1	H2AC11	H2AC11	1|1	1|1|1|1	-	2	1	0.963216	0.949668	0
ELMSAN1	ELMSAN1	CETN3	CETN3	1|1	1|1|1|1	-	2	1	0.963216	0.949668	0
ELMSAN1	ELMSAN1	EIF3C	EIF3C	1|1	1|1|1|1	-	2	1	0.963216	0.949668	0
ELMSAN1	ELMSAN1	CNTNAP4	CNTNAP4	1|1	1|1|1|1	-	2	1	0.963216	0.949668	0
ELMSAN1	ELMSAN1	NPM3	NPM3	1|1	1|1|1|1	-	2	1	0.963216	0.949668	0
ELMSAN1	ELMSAN1	ZNF22	ZNF22	1|1	1|1|1|1	-	2	1	0.963216	0.949668	0
ELMSAN1	ELMSAN1	INTS14	INTS14	1|1	1|1|1|1	-	2	1	0.963216	0.949668	0
ELMSAN1	ELMSAN1	REV1	REV1	1|1	1|1|1|1	-	2	1	0.963216	0.949668	0
ELMSAN1	ELMSAN1	SS18L2	SS18L2	1|1	1|1|1|1	-	2	1	0.963216	0.949668	0
ELMSAN1	ELMSAN1	HNRNPA0	HNRNPA0	7|5	6|6|5|6	-	12	6	0.962576	0.905967	0
ELMSAN1	ELMSAN1	MOXD1	MOXD1	1|1	1|1|2|0	-	2	1	0.962433	0.824218	0
ELMSAN1	ELMSAN1	SF3B2	SF3B2	19|21	19|17|18|24	-	40	20	0.961745	0.916422	0
ELMSAN1	ELMSAN1	CCAR1	CCAR1	7|8	8|3|10|9	-	15	7.5	0.961136	0.825444	0
ELMSAN1	ELMSAN1	CDC20	CDC20	1|2	1|2|2|1	-	3	1.5	0.960864	0.868637	0.01
ELMSAN1	ELMSAN1	TUBA1B	TUBA1B	15|20	16|19|17|16	-	35	17.5	0.95894	0.903457	0
ELMSAN1	ELMSAN1	CDC6	CDC6	3|3	3|2|3|4	-	6	3	0.956947	0.90179	0
ELMSAN1	ELMSAN1	CYFIP2	CYFIP2	2|2	3|1|2|2	-	4	2	0.956852	0.87191	0
ELMSAN1	ELMSAN1	CAND1	CAND1	1|1	3|0|1|0	-	2	1	0.956665	0.818581	0
ELMSAN1	ELMSAN1	ZBTB24	ZBTB24	1|2	3|1|1|1	-	3	1.5	0.95627	0.863511	0.01
ELMSAN1	ELMSAN1	GTF3C1	GTF3C1	12|9	5|7|14|16	-	21	10.5	0.956031	0.829927	0
ELMSAN1	ELMSAN1	ORC3	ORC3	2|0	0|1|2|1	-	2	1	0.955711	0.72402	0.06
ELMSAN1	ELMSAN1	GNG5	GNG5	2|1	0|2|2|2	-	3	1.5	0.955505	0.785294	0.02
ELMSAN1	ELMSAN1	PPP1R9A	PPP1R9A	1|0	0|1|0|1	-	1	0.5	0.955419	0.816867	0
ELMSAN1	ELMSAN1	RAP2B	RAP2B	1|0	0|1|0|1	-	1	0.5	0.955419	0.816867	0
ELMSAN1	ELMSAN1	TFAP2C	TFAP2C	1|0	0|1|1|0	-	1	0.5	0.954388	0.815811	0
ELMSAN1	ELMSAN1	ATP4A	ATP4A	1|0	0|1|1|0	-	1	0.5	0.954388	0.815811	0
ELMSAN1	ELMSAN1	LRRFIP2	LRRFIP2	8|6	4|5|9|10	-	14	7	0.953306	0.853964	0
ELMSAN1	ELMSAN1	SART1	SART1	10|8	10|8|9|8	-	18	9	0.953173	0.907464	0
ELMSAN1	ELMSAN1	NMT1	NMT1	4|1	2|1|4|3	-	5	2.5	0.952898	0.777068	0.01
ELMSAN1	ELMSAN1	TSPYL1	TSPYL1	3|1	2|1|3|2	-	4	2	0.951784	0.829759	0.01
ELMSAN1	ELMSAN1	RPL29	RPL29	3|2	2|2|4|2	-	5	2.5	0.951767	0.892115	0
ELMSAN1	ELMSAN1	CKAP5	CKAP5	9|4	7|6|8|4	-	13	6.5	0.951702	0.812602	0
ELMSAN1	ELMSAN1	DDX20	DDX20	5|5	4|4|6|6	-	10	5	0.951615	0.912622	0
ELMSAN1	ELMSAN1	MRPL27	MRPL27	2|2	2|2|2|2	-	4	2	0.951013	0.93316	0
ELMSAN1	ELMSAN1	CDK13	CDK13	2|2	2|2|2|2	-	4	2	0.951013	0.93316	0
ELMSAN1	ELMSAN1	YBX1	YBX1	12|8	10|9|9|11	-	20	10	0.949586	0.900727	0
ELMSAN1	ELMSAN1	KPNA6	KPNA6	1|2	2|2|1|1	-	3	1.5	0.949375	0.855839	0.01
ELMSAN1	ELMSAN1	MRPS26	MRPS26	9|9	7|7|11|11	-	18	9	0.949263	0.901599	0
ELMSAN1	ELMSAN1	BCL7C	BCL7C	2|0	2|0|2|0	-	2	1	0.949112	0.718302	0.08
ELMSAN1	ELMSAN1	MT-CO2	MT-CO2	1|1	2|1|1|0	-	2	1	0.948036	0.810165	0
ELMSAN1	ELMSAN1	TSR3	TSR3	1|1	2|1|1|0	-	2	1	0.948036	0.810165	0
ELMSAN1	ELMSAN1	SLC1A5	SLC1A5	1|0	2|0|0|0	-	1	0.5	0.946813	0.808066	0
ELMSAN1	ELMSAN1	TMEM161A	TMEM161A	1|0	2|0|0|0	-	1	0.5	0.946813	0.808066	0
ELMSAN1	ELMSAN1	RBM17	RBM17	7|6	4|6|8|8	-	13	6.5	0.946414	0.859935	0
ELMSAN1	ELMSAN1	DNAJB12	DNAJB12	4|3	3|3|5|3	-	7	3.5	0.946137	0.895814	0
ELMSAN1	ELMSAN1	ESCO2	ESCO2	1|3	4|2|1|1	-	4	2	0.946021	0.787387	0.01
ELMSAN1	ELMSAN1	SF3B3	SF3B3	25|24	21|22|27|27	-	49	24.5	0.945831	0.919612	0
ELMSAN1	ELMSAN1	EIF6	EIF6	5|6	7|4|6|5	-	11	5.5	0.945153	0.892587	0
ELMSAN1	ELMSAN1	ATP6V1A	ATP6V1A	6|5	4|5|8|5	-	11	5.5	0.944544	0.886189	0
ELMSAN1	ELMSAN1	MSH2	MSH2	5|4	7|2|5|4	-	9	4.5	0.943652	0.829644	0
ELMSAN1	ELMSAN1	CHCHD3	CHCHD3	3|2	3|2|3|2	-	5	2.5	0.943494	0.882389	0
ELMSAN1	ELMSAN1	MRPS31	MRPS31	2|3	3|3|2|2	-	5	2.5	0.942954	0.870764	0
ELMSAN1	ELMSAN1	SLC25A31	SLC25A31	2|3	3|3|3|1	-	5	2.5	0.942522	0.805064	0
ELMSAN1	ELMSAN1	SNX27	SNX27	1|1	4|0|0|0	-	2	1	0.942439	0.804719	0
ELMSAN1	ELMSAN1	UTP14A	UTP14A	12|14	16|9|14|13	-	26	13	0.941988	0.876015	0
ELMSAN1	ELMSAN1	CDC7	CDC7	2|0	1|1|0|2	-	2	1	0.941953	0.712112	0.04
ELMSAN1	ELMSAN1	GTPBP4	GTPBP4	28|23	19|20|35|28	-	51	25.5	0.941934	0.882093	0
ELMSAN1	ELMSAN1	ITCH	ITCH	3|4	1|1|6|7	-	7	3.5	0.94193	0.787721	0
ELMSAN1	ELMSAN1	PRPF6	PRPF6	12|7	10|5|12|11	-	19	9.5	0.941635	0.824282	0
ELMSAN1	ELMSAN1	ERLIN2	ERLIN2	2|2	3|2|1|2	-	4	2	0.941484	0.838631	0.01
ELMSAN1	ELMSAN1	SNRNP40	SNRNP40	5|5	6|4|6|4	-	10	5	0.941452	0.876305	0
ELMSAN1	ELMSAN1	MRPL57	MRPL57	2|0	1|1|1|1	-	2	1	0.941186	0.818975	0.06
ELMSAN1	ELMSAN1	CSTF2	CSTF2	2|0	1|1|1|1	-	2	1	0.941186	0.818975	0.04
ELMSAN1	ELMSAN1	SOX7	SOX7	2|2	3|2|2|1	-	4	2	0.940979	0.837563	0
ELMSAN1	ELMSAN1	CHD8	CHD8	1|1	1|2|0|1	-	2	1	0.940307	0.802646	0
ELMSAN1	ELMSAN1	MORF4L2	MORF4L2	1|3	3|3|2|0	-	4	2	0.939903	0.718042	0.01
ELMSAN1	ELMSAN1	EIF3J	EIF3J	1|1	1|2|1|0	-	2	1	0.939561	0.801921	0
ELMSAN1	ELMSAN1	CCDC86	CCDC86	6|8	5|4|8|12	-	14	7	0.939372	0.837796	0
ELMSAN1	ELMSAN1	USP7	USP7	9|8	7|8|8|11	-	17	8.5	0.939346	0.903528	0
ELMSAN1	ELMSAN1	TFAP2A	TFAP2A	2|1	3|1|1|1	-	3	1.5	0.938812	0.856643	0.01
ELMSAN1	ELMSAN1	CHD1	CHD1	4|2	4|2|3|3	-	6	3	0.938217	0.862562	0
ELMSAN1	ELMSAN1	POTEE	POTEE	3|1	2|2|2|2	-	4	2	0.936343	0.877056	0
ELMSAN1	ELMSAN1	RTKN	RTKN	1|0	1|1|0|0	-	1	0.5	0.935533	0.79658	0
ELMSAN1	ELMSAN1	PSMA8	PSMA8	1|0	1|1|0|0	-	1	0.5	0.935533	0.79658	0
ELMSAN1	ELMSAN1	CWC15	CWC15	1|0	1|1|0|0	-	1	0.5	0.935533	0.79658	0
ELMSAN1	ELMSAN1	ELAVL4	ELAVL4	1|0	1|1|0|0	-	1	0.5	0.935533	0.79658	0
ELMSAN1	ELMSAN1	ST13	ST13	1|0	1|1|0|0	-	1	0.5	0.935533	0.79658	0
ELMSAN1	ELMSAN1	ESS2	ESS2	1|0	1|1|0|0	-	1	0.5	0.935533	0.79658	0
ELMSAN1	ELMSAN1	HAT1	HAT1	1|0	1|1|0|0	-	1	0.5	0.935533	0.79658	0
ELMSAN1	ELMSAN1	KAT6B	KAT6B	1|0	1|1|0|0	-	1	0.5	0.935533	0.79658	0
ELMSAN1	ELMSAN1	EHD1	EHD1	1|0	1|1|0|0	-	1	0.5	0.935533	0.79658	0
ELMSAN1	ELMSAN1	FUBP3	FUBP3	11|8	11|7|8|12	-	19	9.5	0.934477	0.872856	0
ELMSAN1	ELMSAN1	NT5DC2	NT5DC2	13|12	13|11|14|12	-	25	12.5	0.934397	0.901981	0
ELMSAN1	ELMSAN1	FARS2	FARS2	1|1	3|1|0|0	-	2	1	0.934063	0.796584	0
ELMSAN1	ELMSAN1	EIF3I	EIF3I	14|10	10|11|13|14	-	24	12	0.93361	0.894392	0
ELMSAN1	ELMSAN1	TUBB4B	TUBB4B	3|3	3|4|2|3	-	6	3	0.933569	0.848784	0
ELMSAN1	ELMSAN1	PHGDH	PHGDH	3|4	5|4|2|3	-	7	3.5	0.933131	0.81997	0
ELMSAN1	ELMSAN1	LUZP1	LUZP1	5|2	1|0|6|8	-	7	3.5	0.93286	0.70748	0
ELMSAN1	ELMSAN1	PRPF19	PRPF19	12|11	9|8|14|16	-	23	11.5	0.932423	0.8731	0
ELMSAN1	ELMSAN1	DLG2	DLG2	2|1	2|2|1|1	-	3	1.5	0.932042	0.849033	0.01
ELMSAN1	ELMSAN1	CSNK1D	CSNK1D	2|1	2|2|1|1	-	3	1.5	0.932042	0.849033	0.01
ELMSAN1	ELMSAN1	NCBP1	NCBP1	7|9	8|5|9|11	-	16	8	0.931366	0.843346	0
ELMSAN1	ELMSAN1	GTF3C3	GTF3C3	3|2	3|3|2|2	-	5	2.5	0.930528	0.867232	0
ELMSAN1	ELMSAN1	RADX	RADX	6|5	3|3|8|9	-	11	5.5	0.930523	0.828432	0
ELMSAN1	ELMSAN1	MRPL23	MRPL23	2|2	0|0|3|6	-	4	2	0.930339	0.759008	0
ELMSAN1	ELMSAN1	FMC1	FMC1	10|8	9|9|11|7	-	18	9	0.92928	0.85402	0
ELMSAN1	ELMSAN1	TARDBP	TARDBP	5|3	3|5|5|3	-	8	4	0.928777	0.84518	0
ELMSAN1	ELMSAN1	NUDT21	NUDT21	12|16	13|13|16|15	-	28	14	0.928103	0.902182	0
ELMSAN1	ELMSAN1	POLDIP3	POLDIP3	16|14	17|14|14|15	-	30	15	0.927799	0.888897	0
ELMSAN1	ELMSAN1	RPUSD3	RPUSD3	6|3	4|5|6|3	-	9	4.5	0.926003	0.813475	0
ELMSAN1	ELMSAN1	GCC2	GCC2	1|1	2|2|0|0	-	2	1	0.925835	0.788613	0
ELMSAN1	ELMSAN1	TAF6L	TAF6L	1|1	2|2|0|0	-	2	1	0.925835	0.788613	0
ELMSAN1	ELMSAN1	PPP1CC	PPP1CC	3|2	2|4|2|2	-	5	2.5	0.925742	0.861665	0
ELMSAN1	ELMSAN1	NMD3	NMD3	6|4	4|2|7|8	-	10	5	0.923824	0.79318	0
ELMSAN1	ELMSAN1	CASC3	CASC3	4|1	4|2|2|2	-	5	2.5	0.922872	0.795919	0
ELMSAN1	ELMSAN1	ARPC2	ARPC2	6|0	5|1|3|3	-	6	3	0.920354	0.546622	0.03
ELMSAN1	ELMSAN1	RBM4	RBM4	6|7	6|6|6|9	-	13	6.5	0.916438	0.867898	0
ELMSAN1	ELMSAN1	LENG8	LENG8	3|1	0|0|4|5	-	4	2	0.915502	0.712963	0.01
ELMSAN1	ELMSAN1	SF3B5	SF3B5	3|0	2|2|2|0	-	3	1.5	0.914125	0.6237	0.05
ELMSAN1	ELMSAN1	EIF4A2	EIF4A2	4|7	7|5|5|6	-	11	5.5	0.912755	0.833276	0
ELMSAN1	ELMSAN1	ABI2	ABI2	2|0	3|1|0|0	-	2	1	0.912699	0.686958	0.05
ELMSAN1	ELMSAN1	TCERG1	TCERG1	6|4	9|5|3|3	-	10	5	0.912567	0.801472	0
ELMSAN1	ELMSAN1	AP2B1	AP2B1	14|11	14|12|8|17	-	25	12.5	0.910699	0.804023	0
ELMSAN1	ELMSAN1	DDX41	DDX41	13|17	16|19|14|12	-	30	15	0.910539	0.823189	0
ELMSAN1	ELMSAN1	HNRNPAB	HNRNPAB	7|9	10|8|7|8	-	16	8	0.910187	0.844197	0
ELMSAN1	ELMSAN1	CMSS1	CMSS1	5|4	3|4|8|4	-	9	4.5	0.909168	0.83284	0
ELMSAN1	ELMSAN1	GNB2	GNB2	7|6	7|6|6|8	-	13	6.5	0.906952	0.862574	0
ELMSAN1	ELMSAN1	TPM4	TPM4	2|2	1|1|3|4	-	4	2	0.906028	0.810589	0
ELMSAN1	ELMSAN1	FARP1	FARP1	3|5	3|5|4|5	-	8	4	0.905222	0.822108	0
ELMSAN1	ELMSAN1	MITD1	MITD1	0|3	2|1|2|2	-	3	1.5	0.902403	0.675515	0.03
ELMSAN1	ELMSAN1	VARS	VARS	1|2	2|0|3|2	-	3	1.5	0.902369	0.727998	0.01
ELMSAN1	ELMSAN1	DARS	DARS	16|5	11|8|13|11	-	21	10.5	0.902306	0.771883	0
ELMSAN1	ELMSAN1	ZNF184	ZNF184	4|0	0|0|4|5	-	4	2	0.901159	0.565134	0.01
ELMSAN1	ELMSAN1	MTA1	MTA1	3|4	6|2|4|3	-	7	3.5	0.900785	0.806008	0
ELMSAN1	ELMSAN1	SNW1	SNW1	7|9	9|6|9|10	-	16	8	0.900484	0.839739	0
ELMSAN1	ELMSAN1	SFPQ	SFPQ	79|64	68|74|70|82	-	143	71.5	0.900254	0.864861	0
ELMSAN1	ELMSAN1	GKAP1	GKAP1	4|0	0|0|6|3	-	4	2	0.900205	0.564483	0.03
ELMSAN1	ELMSAN1	NGDN	NGDN	3|5	3|1|8|6	-	8	4	0.899242	0.728852	0
ELMSAN1	ELMSAN1	MTA2	MTA2	4|4	6|3|4|4	-	8	4	0.897634	0.848819	0
ELMSAN1	ELMSAN1	YWHAG	YWHAG	3|4	5|3|4|3	-	7	3.5	0.897318	0.829372	0
ELMSAN1	ELMSAN1	EXOSC9	EXOSC9	6|3	4|4|5|6	-	9	4.5	0.897112	0.846731	0
ELMSAN1	ELMSAN1	NUP85	NUP85	1|3	2|2|3|2	-	4	2	0.896576	0.806337	0
ELMSAN1	ELMSAN1	UNK	UNK	1|1	0|0|3|2	-	2	1	0.895702	0.759583	0
ELMSAN1	ELMSAN1	NFXL1	NFXL1	1|1	0|0|3|2	-	2	1	0.895702	0.759583	0
ELMSAN1	ELMSAN1	RBM27	RBM27	12|7	10|11|11|7	-	19	9.5	0.895621	0.794739	0
ELMSAN1	ELMSAN1	FARP2	FARP2	5|5	3|3|5|11	-	10	5	0.89494	0.802287	0
ELMSAN1	ELMSAN1	YBX3	YBX3	15|9	13|10|16|11	-	24	12	0.894868	0.830969	0
ELMSAN1	ELMSAN1	NOC4L	NOC4L	9|6	8|9|8|6	-	15	7.5	0.893717	0.81405	0
ELMSAN1	ELMSAN1	SLC25A3	SLC25A3	9|4	6|7|6|8	-	13	6.5	0.89345	0.811898	0
ELMSAN1	ELMSAN1	TRIM27	TRIM27	3|2	2|2|3|4	-	5	2.5	0.892971	0.841981	0
ELMSAN1	ELMSAN1	SLC25A22	SLC25A22	2|3	2|3|4|2	-	5	2.5	0.892341	0.813119	0
ELMSAN1	ELMSAN1	DBN1	DBN1	17|15	12|14|21|21	-	32	16	0.891842	0.826797	0
ELMSAN1	ELMSAN1	RUVBL2	RUVBL2	11|14	11|14|16|12	-	25	12.5	0.889484	0.835373	0
ELMSAN1	ELMSAN1	RBPJ	RBPJ	3|2	1|3|4|3	-	5	2.5	0.888173	0.767905	0
ELMSAN1	ELMSAN1	SDCBP	SDCBP	2|4	4|4|3|2	-	6	3	0.886811	0.764494	0
ELMSAN1	ELMSAN1	CLASP2	CLASP2	1|2	2|1|1|3	-	3	1.5	0.886754	0.787903	0.01
ELMSAN1	ELMSAN1	GTF3C4	GTF3C4	6|5	3|5|7|9	-	11	5.5	0.885984	0.781751	0
ELMSAN1	ELMSAN1	KIFC1	KIFC1	2|1	2|0|3|2	-	3	1.5	0.885895	0.722209	0
ELMSAN1	ELMSAN1	RPL36	RPL36	11|10	8|10|15|12	-	21	10.5	0.885675	0.823471	0
ELMSAN1	ELMSAN1	YWHAQ	YWHAQ	2|3	3|3|3|2	-	5	2.5	0.88516	0.805064	0
ELMSAN1	ELMSAN1	SRSF2	SRSF2	4|3	4|4|3|4	-	7	3.5	0.884962	0.824784	0
ELMSAN1	ELMSAN1	EIF4E	EIF4E	3|2	3|2|4|2	-	5	2.5	0.884911	0.814737	0
ELMSAN1	ELMSAN1	TMOD1	TMOD1	3|2	3|2|4|2	-	5	2.5	0.884911	0.814737	0
ELMSAN1	ELMSAN1	PDIA3	PDIA3	9|5	8|9|7|5	-	14	7	0.884812	0.778855	0
ELMSAN1	ELMSAN1	RBM25	RBM25	7|8	10|7|6|9	-	15	7.5	0.88468	0.806431	0
ELMSAN1	ELMSAN1	POM121	POM121	1|1	1|0|1|3	-	2	1	0.883879	0.748263	0
ELMSAN1	ELMSAN1	ZFP64	ZFP64	1|1	1|0|2|2	-	2	1	0.883219	0.747633	0
ELMSAN1	ELMSAN1	PREB	PREB	1|1	1|0|2|2	-	2	1	0.883219	0.747633	0
ELMSAN1	ELMSAN1	DACH1	DACH1	4|2	3|3|4|3	-	6	3	0.882915	0.83102	0
ELMSAN1	ELMSAN1	CKB	CKB	3|2	5|1|3|2	-	5	2.5	0.882056	0.766127	0
ELMSAN1	ELMSAN1	RBM14	RBM14	29|29	30|33|32|27	-	58	29	0.88173	0.829439	0
ELMSAN1	ELMSAN1	PRKAR2A	PRKAR2A	6|3	4|6|5|4	-	9	4.5	0.881542	0.804921	0
ELMSAN1	ELMSAN1	SF1	SF1	5|5	7|7|3|4	-	10	5	0.881473	0.774733	0
ELMSAN1	ELMSAN1	LMO7	LMO7	12|11	8|10|10|22	-	23	11.5	0.879583	0.801279	0
ELMSAN1	ELMSAN1	NUP214	NUP214	2|2	1|3|0|5	-	4	2	0.879302	0.713911	0
ELMSAN1	ELMSAN1	RIOK2	RIOK2	0|1	0|0|1|2	-	1	0.5	0.878978	0.73053	0
ELMSAN1	ELMSAN1	CDH4	CDH4	0|1	0|0|2|1	-	1	0.5	0.878131	0.729704	0
ELMSAN1	ELMSAN1	BCAS2	BCAS2	6|5	7|4|6|7	-	11	5.5	0.876279	0.818059	0
ELMSAN1	ELMSAN1	HELLS	HELLS	1|2	3|1|2|1	-	3	1.5	0.875923	0.775691	0.01
ELMSAN1	ELMSAN1	ATP6AP1	ATP6AP1	1|2	3|1|3|0	-	3	1.5	0.875405	0.704084	0.01
ELMSAN1	ELMSAN1	NCBP2	NCBP2	2|2	3|2|2|2	-	4	2	0.874737	0.837563	0
ELMSAN1	ELMSAN1	CNP	CNP	5|4	4|8|3|4	-	9	4.5	0.874449	0.779657	0
ELMSAN1	ELMSAN1	HSPA4	HSPA4	3|3	6|3|2|2	-	6	3	0.874167	0.783445	0
ELMSAN1	ELMSAN1	GNL3L	GNL3L	12|12	12|11|15|14	-	24	12	0.873724	0.860811	0
ELMSAN1	ELMSAN1	ARHGEF2	ARHGEF2	13|12	17|14|11|11	-	25	12.5	0.872055	0.809708	0
ELMSAN1	ELMSAN1	HCFC2	HCFC2	1|2	5|0|2|0	-	3	1.5	0.87159	0.700712	0.01
ELMSAN1	ELMSAN1	DAD1	DAD1	1|2	2|2|1|2	-	3	1.5	0.870645	0.770588	0.01
ELMSAN1	ELMSAN1	MIA3	MIA3	1|1	2|0|2|1	-	2	1	0.870439	0.735442	0
ELMSAN1	ELMSAN1	SNU13	SNU13	2|1	2|1|2|2	-	3	1.5	0.870044	0.798416	0
ELMSAN1	ELMSAN1	CDK9	CDK9	2|2	2|3|2|2	-	4	2	0.869854	0.831601	0
ELMSAN1	ELMSAN1	CDK5RAP1	CDK5RAP1	3|2	4|3|1|3	-	5	2.5	0.866892	0.739826	0
ELMSAN1	ELMSAN1	CGGBP1	CGGBP1	3|2	4|3|1|3	-	5	2.5	0.866892	0.739826	0
ELMSAN1	ELMSAN1	HIST2H2AA3	HIST2H2AA3	1|1	1|1|1|2	-	2	1	0.863919	0.825752	0
ELMSAN1	ELMSAN1	ACACB	ACACB	0|1	1|0|0|2	-	1	0.5	0.863428	0.715414	0
ELMSAN1	ELMSAN1	ZFX	ZFX	2|0	1|0|2|2	-	2	1	0.863018	0.644743	0.01
ELMSAN1	ELMSAN1	SEC61A2	SEC61A2	3|3	2|2|5|5	-	6	3	0.862949	0.785124	0
ELMSAN1	ELMSAN1	QPCTL	QPCTL	0|1	1|0|1|1	-	1	0.5	0.86261	0.714622	0
ELMSAN1	ELMSAN1	KIF13B	KIF13B	0|1	1|0|1|1	-	1	0.5	0.86261	0.714622	0
ELMSAN1	ELMSAN1	NOLC1	NOLC1	8|4	6|7|5|8	-	12	6	0.862078	0.770761	0
ELMSAN1	ELMSAN1	COLGALT1	COLGALT1	2|5	4|4|3|5	-	7	3.5	0.861942	0.743472	0
ELMSAN1	ELMSAN1	ABCE1	ABCE1	4|7	5|5|9|6	-	11	5.5	0.861552	0.796118	0
ELMSAN1	ELMSAN1	HIC2	HIC2	3|4	4|3|4|5	-	7	3.5	0.861526	0.819347	0
ELMSAN1	ELMSAN1	ELOB	ELOB	2|2	3|3|2|1	-	4	2	0.861453	0.754824	0
ELMSAN1	ELMSAN1	GPC4	GPC4	5|5	6|6|6|4	-	10	5	0.860991	0.785172	0
ELMSAN1	ELMSAN1	MYCBP	MYCBP	3|1	3|2|3|1	-	4	2	0.860814	0.721841	0
ELMSAN1	ELMSAN1	MRPL22	MRPL22	11|11	11|13|13|11	-	22	11	0.859655	0.818179	0
ELMSAN1	ELMSAN1	SF3B1	SF3B1	26|30	32|29|31|30	-	56	28	0.858952	0.827191	0
ELMSAN1	ELMSAN1	EIF4A3	EIF4A3	21|21	23|24|22|22	-	42	21	0.85894	0.82725	0
ELMSAN1	ELMSAN1	RARS	RARS	4|4	5|4|4|5	-	8	4	0.857143	0.816868	0
ELMSAN1	ELMSAN1	HDAC1	HDAC1	1|4	3|2|5|2	-	5	2.5	0.855431	0.700093	0
ELMSAN1	ELMSAN1	TUBB1	TUBB1	7|7	9|7|8|7	-	14	7	0.855262	0.813056	0
ELMSAN1	ELMSAN1	CAMK2D	CAMK2D	2|1	2|2|1|2	-	3	1.5	0.85475	0.764459	0.01
ELMSAN1	ELMSAN1	S100A10	S100A10	0|1	0|1|0|2	-	1	0.5	0.854314	0.706597	0
ELMSAN1	ELMSAN1	CSK	CSK	0|1	0|1|0|2	-	1	0.5	0.854314	0.706597	0
ELMSAN1	ELMSAN1	TECR	TECR	4|4	4|5|4|5	-	8	4	0.854297	0.813422	0
ELMSAN1	ELMSAN1	SLIT1	SLIT1	0|1	0|1|1|1	-	1	0.5	0.853513	0.705824	0
ELMSAN1	ELMSAN1	PFKP	PFKP	0|1	0|1|1|1	-	1	0.5	0.853513	0.705824	0
ELMSAN1	ELMSAN1	CD59	CD59	0|1	0|1|1|1	-	1	0.5	0.853513	0.705824	0
ELMSAN1	ELMSAN1	WDR59	WDR59	1|0	0|0|2|1	-	1	0.5	0.85205	0.713201	0
ELMSAN1	ELMSAN1	BCL7A	BCL7A	1|0	0|0|2|1	-	1	0.5	0.85205	0.713201	0
ELMSAN1	ELMSAN1	PYCR3	PYCR3	1|0	0|0|2|1	-	1	0.5	0.85205	0.713201	0
ELMSAN1	ELMSAN1	MRFAP1	MRFAP1	1|1	2|1|1|1	-	2	1	0.851687	0.810165	0
ELMSAN1	ELMSAN1	ANXA5	ANXA5	1|1	2|1|2|0	-	2	1	0.851075	0.717058	0
ELMSAN1	ELMSAN1	RBBP5	RBBP5	7|3	8|9|1|3	-	10	5	0.850523	0.657893	0
ELMSAN1	ELMSAN1	TNIK	TNIK	5|1	1|2|6|5	-	6	3	0.848745	0.637602	0
ELMSAN1	ELMSAN1	FLNB	FLNB	11|6	8|7|13|10	-	17	8.5	0.848406	0.788729	0
ELMSAN1	ELMSAN1	YLPM1	YLPM1	18|13	12|15|23|19	-	31	15.5	0.848377	0.779147	0
ELMSAN1	ELMSAN1	SLC25A4	SLC25A4	0|1	2|0|0|1	-	1	0.5	0.847628	0.70015	0
ELMSAN1	ELMSAN1	NDUFS1	NDUFS1	4|5	9|5|4|2	-	9	4.5	0.847366	0.712605	0
[truncated: 739 more rows]

## Sheet: Supplementary Data 5
Supplementary Data 5. Comparison of immunoprecipitated proteins between HEK293T and Hela.cl1
	HEK273T	Hela.cl1 normalised
Gene symbol	X axis	Y axis
RPS3	56.25	4.92
HNRNPM	51.75	7.04
GOLGA2	49.5	85.91
DIDO1	33.5	7.04
MYBBP1A	31.25	7.04
MKI67	30.75	14.78
MYH9	30.5	8.45
RPS10P5	28.75	2.81
DDX21	25.25	14.08
NCL	24.75	4.22
RPLP2	23.25	2.81
CENPF	22.75	9.85
SND1	22.5	0.7
RPS8	22.25	3.52
TP53BP1	22	8.45
RPL4	21	5.63
RPL18	20.75	2.81
PDHX	20.5	9.85
NAP1L1	20	15.49
NUMA1	18.75	8.45
RPL13A	18	4.92
MYH10	17.5	11.26
DLAT	17.25	16.9
RPS6	17.25	2.81
DHX30	16.25	4.22
TOP2B	16	7.74
TRIP12	15.75	7.74
EXOSC10	15.25	6.33
BAIAP2L1	15	21.83
RTCB	15	4.92
KMT2A	15	2.81
MYH14	15	1.4
KIF18B	14.5	9.85
CDC5L	14.5	2.81
FMR1	14.25	5.63
MYO5A	14.25	1.4
LARP1	14	16.19
ELMSAN1	14	14.08
RPL23	14	7.04
USP10	13.75	3.52
PDHA1	13.5	9.85
RPL13	13.5	7.74
NAT10	12.75	9.85
PBRM1	12.75	5.63
RPS10	12.75	1.4
RPL9	12.5	5.63
GNL2	12.5	0
ASPM	12.5	0
FXR2	12.25	9.85
RPL37A	12.25	0.7
RBM28	11.75	0.7
CNOT1	11.75	0
TOP2A	11.5	14.78
DDX54	11.25	7.04
RPS19	11.25	5.63
PML	11	12.67
POLRMT	11	7.04
RPS16	10.75	1.4
ATXN2L	10.5	9.15
POLR1A	10.5	5.63
DHX37	10.5	2.11
MTREX	10.5	2.11
MTDH	10.5	2.11
PDCD11	10.5	1.4
DHX29	10.5	1.4
RPL11	10.5	0.7
EIF4G1	10.25	6.33
RPS2	10.25	5.63
RPS15	10.25	5.63
NSD2	10.25	4.92
ADNP	10.25	2.81
TSR1	10	3.52
RPSA	9.75	4.92
YTHDC2	9.75	4.22
RPS7	9.75	4.22
FXR1	9.75	2.11
PABPC4	9.75	0
DDX24	9.5	7.04
RPL30	9.5	0.7
UBAP2L	9.25	4.92
RPLP0P6	9.25	4.92
RPS9	9.25	3.52
NOP2	9.25	0
G3BP1	9	9.15
DDX27	9	3.52
CHD3	8.75	10.56
RRP1B	8.75	4.92
DDX50	8.75	3.52
TRMT1L	8.75	2.11
EFTUD2	8.75	1.4
RRS1	8.75	1.4
PDHB	8.5	16.19
UTP20	8.5	9.85
RPL22	8.5	5.63
DHX8	8.5	4.22
TRMT10C	8.5	2.81
DHX57	8.5	2.81
SRP68	8.5	0
RSBN1	8.5	0
RPL3	8.25	20.42
MRPS22	8.25	4.22
NKRF	8.25	1.4
EIF5B	8.25	1.4
HNRNPK	8.25	0.7
PA2G4	8.25	0
ASCC3	8	10.56
ALYREF	8	10.56
IGF2BP1	8	8.45
HMGCS1	8	8.45
ACTG1	8	7.74
UPF1	8	4.22
PABPC1	8	3.52
ILF2	8	3.52
PUM3	8	3.52
SRP14	8	2.81
MYH11	8	2.11
CHD6	8	1.4
NAP1L4	7.75	19.01
NSUN2	7.75	10.56
EIF3A	7.75	7.74
EBNA1BP2	7.75	4.92
DDX1	7.75	3.52
GNL3	7.75	2.81
NVL	7.75	2.81
CAPRIN1	7.75	2.81
ANKRD17	7.75	0.7
RPS24	7.75	0.7
ANKHD1	7.75	0
BAZ1A	7.5	10.56
FTSJ3	7.5	2.81
SMARCD2	7.5	2.81
ARID2	7.5	2.11
NACA	7.5	2.11
CCDC47	7.5	1.4
SRPK1	7.25	7.04
ZFC3H1	7.25	2.81
TBL2	7.25	1.4
STAU2	7.25	1.4
ASPH	7	6.33
MRTO4	7	2.81
ABCF2	7	2.11
POLR1B	7	2.11
HP1BP3	7	1.4
NUFIP2	7	0.7
RAI14	6.75	8.45
RPS14	6.75	2.11
DDX17	6.75	1.4
TOP3B	6.75	0.7
ZNF512B	6.5	5.63
ATXN2	6.5	4.22
RPL6	6.5	2.81
AATF	6.5	2.81
LARP7	6.5	1.4
LARP4B	6.5	0.7
H4C1	6.5	0.7
MYO6	6.25	9.85
MYCBP2	6.25	2.81
TTF1	6.25	2.81
DHX15	6.25	2.11
XRN2	6.25	0.7
SRSF9	6.25	0.7
RPL17	6.25	0
KRR1	6.25	0
SERBP1	6	18.3
PRRC2C	6	14.08
HDAC2	6	4.22
EIF3CL	6	3.52
POP1	6	3.52
SMU1	6	3.52
TUBG1	6	3.52
KNOP1	6	2.81
SPEN	6	2.11
ILF3	6	0.7
H1-5	6	0.7
RFC5	6	0
OTUD4	5.75	9.85
RPL18A	5.75	7.04
BMS1	5.75	3.52
SRBD1	5.75	2.81
RPL21	5.75	2.81
KIF2A	5.75	2.81
PGAM5	5.75	2.11
SENP3	5.75	2.11
H1FX	5.75	0
RPL26L1	5.5	7.74
EIF3L	5.5	5.63
ADAR	5.5	3.52
PRRC2A	5.5	2.81
SRP72	5.5	2.81
ASCC2	5.5	2.81
ZFR	5.5	2.11
HELZ	5.5	2.11
WDR36	5.5	1.4
NIFK	5.5	0.7
UACA	5.5	0
CCDC124	5.5	0
CEBPZ	5.5	0
PDAP1	5.25	5.63
RSBN1L	5.25	3.52
UHRF1	5.25	2.81
NOP56	5.25	2.11
IGHMBP2	5.25	2.11
KRI1	5.25	0
EDC4	5	6.33
MYL12B	5	4.92
SMARCE1	5	4.92
SPICE1	5	4.22
EHMT2	5	3.52
PES1	5	2.81
WIZ	5	2.81
BRPF1	5	0.7
UPF3B	4.75	4.92
ACIN1	4.75	4.22
SMC2	4.75	2.11
SDAD1	4.75	2.11
EIF2AK2	4.75	2.11
HNRNPDL	4.75	2.11
LARP4	4.75	1.4
RBM39	4.75	0.7
MECP2	4.75	0.7
FAU	4.75	0.7
SMARCA4	4.5	10.56
DNTTIP1	4.5	9.15
RPL7	4.5	7.74
SPTY2D1	4.5	7.74
ZNF512	4.5	7.04
TOPBP1	4.5	7.04
TEX10	4.5	5.63
RPL15	4.5	5.63
DDX55	4.5	4.22
RPL27	4.5	4.22
KAT7	4.5	4.22
ABCF1	4.5	3.52
SMARCA1	4.5	2.81
ZC3H7A	4.5	2.81
RPS13	4.5	2.81
PWP2	4.5	2.81
PCF11	4.5	2.81
ZNF668	4.5	2.81
SUPT16H	4.5	1.4
SUZ12	4.5	1.4
CCAR2	4.5	1.4
DHX38	4.5	1.4
SMARCC1	4.5	0
PRPF8	4.25	7.04
BYSL	4.25	7.04
LSG1	4.25	4.22
DDX5	4.25	3.52
RBBP6	4.25	3.52
MPHOSPH6	4.25	3.52
TRIM28	4.25	2.81
RPS5	4.25	2.81
HNRNPF	4.25	2.81
PELP1	4.25	2.11
C8orf33	4.25	2.11
YTHDF3	4.25	1.4
WDR3	4.25	0
CMAS	4.25	0
EIF2S1	4	7.74
ZNF622	4	4.92
H1-0	4	4.92
RRP12	4	3.52
RPL12	4	3.52
TNKS1BP1	4	3.52
NOP9	4	2.81
MAGED2	4	2.81
GRWD1	4	2.11
SRSF6	4	2.11
TEFM	4	2.11
SRP9	4	2.11
NEPRO	4	1.4
IBTK	4	1.4
P4HA1	4	1.4
RBM19	4	1.4
ITPRID2	4	0.7
L1RE1	4	0.7
STRBP	4	0.7
BRD7	4	0.7
RPL14	4	0.7
CPSF6	4	0
IFRD1	4	0
EIF3B	3.75	8.45
ECT2	3.75	7.04
TWNK	3.75	5.63
SNRNP200	3.75	4.92
DDX3X	3.75	4.22
MYL6B	3.75	4.22
ELAVL1	3.75	3.52
DDX47	3.75	3.52
PTBP1	3.75	3.52
AKAP1	3.75	2.81
GIGYF2	3.75	2.81
ZNF638	3.75	2.81
SURF6	3.75	2.81
FBL	3.75	2.11
RPL7L1	3.75	2.11
RPS15A	3.75	1.4
SRSF5	3.75	1.4
IGF2BP2	3.75	0
NOP16	3.75	0
MOV10	3.5	11.26
DHX36	3.5	6.33
RPL10	3.5	4.92
DDX23	3.5	3.52
RBM15	3.5	2.81
TCF25	3.5	2.81
SRSF10	3.5	2.11
POLR1C	3.5	2.11
UNC45A	3.5	2.11
VRK2	3.5	2.11
NEMF	3.5	1.4
SCAF1	3.5	1.4
DNAJC21	3.5	1.4
MACO1	3.5	1.4
BUD13	3.5	0.7
CNOT9	3.5	0.7
WDR74	3.5	0.7
EIF3E	3.5	0
TBL3	3.5	0
IMP4	3.5	0
GORASP1	3.25	7.04
PUM1	3.25	4.22
PPM1G	3.25	4.22
DKC1	3.25	3.52
LTV1	3.25	2.81
EIF2S2	3.25	2.81
CKAP2	3.25	2.81
CSDE1	3.25	2.11
HIST2H2BF	3.25	2.11
CDC42BPA	3.25	1.4
PHF8	3.25	1.4
RFC4	3.25	1.4
TRIM26	3.25	1.4
MRPL11	3.25	0
ESYT2	3	6.33
RPL5	3	5.63
SRRM2	3	4.92
RPL35	3	4.92
RPAP3	3	2.81
TMEM131	3	2.81
CPSF7	3	2.11
UIMC1	3	2.11
SRPK2	3	1.4
LLPH	3	1.4
AKAP8L	3	1.4
ICE1	3	1.4
PIH1D1	3	1.4
NOP10	3	1.4
CLASP1	3	1.4
ZNF48	3	1.4
TUT7	3	1.4
SLC25A1	3	0.7
MRPL17	3	0.7
PIK3C2A	3	0.7
NSA2	3	0
SMN1	3	0
LUC7L	3	0
AGO2	3	0
RFC2	2.75	5.63
RRP1	2.75	4.92
GLYR1	2.75	4.22
LACTB	2.75	4.22
CCDC59	2.75	4.22
EIF2S3	2.75	4.22
DDX18	2.75	3.52
UTP18	2.75	3.52
HNRNPH1	2.75	2.81
CUSTOS	2.75	2.81
DDX52	2.75	2.81
NOA1	2.75	2.81
SSRP1	2.75	2.11
ZC3H11A	2.75	1.4
CNOT3	2.75	1.4
FLII	2.75	0.7
WDR61	2.75	0.7
THAP11	2.75	0.7
NOMO2	2.75	0
C11orf98	2.75	0
RPS12	2.75	0
EIF3M	2.5	6.33
WDR18	2.5	4.92
SMC1A	2.5	4.22
ZNF598	2.5	4.22
MTPAP	2.5	4.22
RBMX	2.5	3.52
TPX2	2.5	3.52
ISG20L2	2.5	3.52
DIEXF	2.5	3.52
RBM6	2.5	2.81
XRN1	2.5	2.81
KIF18A	2.5	2.81
ZNF800	2.5	2.81
RPL35A	2.5	2.11
RPS21	2.5	2.11
IGHG3	2.5	2.11
ZNF629	2.5	1.4
GAR1	2.5	1.4
EIF4B	2.5	1.4
ZNF770	2.5	1.4
KHDRBS1	2.5	0.7
COIL	2.5	0.7
TAOK2	2.5	0.7
SNRPGP15	2.5	0.7
CD3EAP	2.5	0.7
PHAX	2.5	0.7
POLR2H	2.5	0.7
RALY	2.5	0
TOE1	2.5	0
NCAPD3	2.5	0
SMARCC2	2.25	7.74
HNRNPA2B1	2.25	6.33
SRRT	2.25	6.33
LAS1L	2.25	5.63
HERC5	2.25	5.63
TMA16	2.25	5.63
SMC4	2.25	2.81
REXO4	2.25	2.11
TRA2B	2.25	2.11
PTBP3	2.25	2.11
ACTA1	2.25	1.4
MRM3	2.25	1.4
PARP1	2.25	0.7
RPL7A	2.25	0.7
RNPS1	2.25	0.7
RPL34	2.25	0
EDF1	2.25	0
SNRPC	2.25	0
PRRC2B	2	21.83
G3BP2	2	10.56
RFC1	2	7.74
MDC1	2	7.04
PDCD4	2	6.33
GTF2H4	2	6.33
RPP30	2	5.63
HNRNPL	2	4.92
RBBP7	2	4.92
BRIX1	2	4.22
RACGAP1	2	4.22
NOP58	2	3.52
NOL12	2	3.52
ZKSCAN8	2	2.81
CDK2	2	2.81
WIZ	2	2.81
KIF22	2	2.11
TRIP4	2	2.11
PHF6	2	2.11
MATR3	2	1.4
PRPF4B	2	1.4
PCBP2	2	1.4
SNRPB2	2	1.4
PFDN2	2	1.4
LENG8	2	1.4
TUBGCP4	2	1.4
RPP40	2	1.4
AHDC1	2	1.4
MRPL10	2	1.4
P3H1	2	1.4
IPO5	2	1.4
SRPRB	2	0.7
RPL37	2	0.7
FNBP4	2	0.7
LRRC8C	2	0.7
MAN1B1	2	0.7
PFKL	2	0.7
RPF2	2	0
MAP7D1	2	0
AIMP1	2	0
RBM10	1.75	9.15
DST	1.75	8.45
KTN1	1.75	5.63
PNN	1.75	4.92
ZBTB11	1.75	3.52
NOP53	1.75	3.52
RPP38	1.75	3.52
U2SURP	1.75	2.81
DNTTIP2	1.75	2.81
IMP3	1.75	2.81
CKAP4	1.75	1.4
SAP18	1.75	1.4
EIF1AY	1.75	1.4
NOL8	1.75	1.4
SYNCRIP	1.75	0.7
MRPL47	1.75	0.7
MICU2	1.75	0.7
PRKRA	1.75	0
CPNE5	1.75	0
TARBP2	1.75	0
POLR1E	1.5	7.04
LRRC8A	1.5	5.63
HNRNPUL1	1.5	4.22
MAGOHB	1.5	4.22
RECQL4	1.5	4.22
SEC16A	1.5	4.22
SVIL	1.5	4.22
SPATS2L	1.5	3.52
RRP8	1.5	3.52
ZBTB7A	1.5	3.52
PRC1	1.5	2.81
IK	1.5	2.81
EIF3G	1.5	2.81
FBXO11	1.5	2.81
STOM	1.5	2.81
ZNF148	1.5	2.81
ANKZF1	1.5	2.81
TRIM56	1.5	2.81
NOL9	1.5	2.11
NMNAT1	1.5	2.11
MRPL40	1.5	2.11
NCKAP1	1.5	2.11
PAIP1	1.5	2.11
YTHDF2	1.5	1.4
SRSF3	1.5	1.4
EXOSC8	1.5	1.4
GRSF1	1.5	1.4
CTCF	1.5	1.4
TICRR	1.5	1.4
RPL39P5	1.5	1.4
SLC27A4	1.5	1.4
PBXIP1	1.5	1.4
FADS1	1.5	1.4
EIF4E2	1.5	1.4
TSPYL2	1.5	1.4
DLG5	1.5	1.4
MYO9B	1.5	1.4
XPC	1.5	1.4
DNAJA3	1.5	0.7
WDR12	1.5	0.7
HSPA6	1.5	0.7
BRD2	1.5	0.7
H2AFY	1.5	0.7
DPY30	1.5	0.7
FAM207A	1.5	0.7
MIDEAS	1.5	0.7
UTP11	1.5	0.7
ZMYND8	1.5	0.7
PRMT5	1.5	0
PNO1	1.5	0
TUBB6	1.5	0
EZH2	1.5	0
RBMXL2	1.5	0
P4HA2	1.5	0
RPL36A	1.5	0
IPO7	1.5	0
HDLBP	1.25	7.74
TCOF1	1.25	7.04
BAZ1B	1.25	6.33
ANXA6	1.25	5.63
HNRNPR	1.25	5.63
ZC3H18	1.25	4.92
PHF3	1.25	4.22
RBM42	1.25	3.52
FAM98A	1.25	2.81
AKAP8	1.25	2.81
SAMD1	1.25	2.81
TFB2M	1.25	2.11
SRSF7	1.25	1.4
CAPZB	1.25	1.4
TXLNG	1.25	1.4
RFC3	1.25	1.4
KEAP1	1.25	1.4
TRA2A	1.25	1.4
CDKN2A	1.25	1.4
MRPL35	1.25	1.4
USP36	1.25	0.7
DDX31	1.25	0.7
SMC5	1.25	0.7
PAF1	1.25	0.7
C19orf53	1.25	0.7
C7orf50	1.25	0
RPS27L	1.25	0
MRPS16	1.25	0
PPIH	1.25	0
CTR9	1.25	0
ZC3H4	1	7.04
EIF3D	1	6.33
ZNF346	1	5.63
TPM3	1	4.22
SGPL1	1	4.22
RBM8A	1	3.52
APTX	1	3.52
RPL32	1	2.81
PRPF31	1	2.81
RING1	1	2.81
SMARCA2	1	2.81
KDM1A	1	2.81
SIPA1L1	1	2.81
YME1L1	1	2.11
DNAJC13	1	2.11
TIMM13	1	2.11
PRDM10	1	2.11
TMEM160	1	2.11
FMNL3	1	2.11
SAP130	1	2.11
MRM1	1	2.11
TOP3A	1	2.11
POLE3	1	2.11
YWHAE	1	1.4
FAM120A	1	1.4
FARSA	1	1.4
ARL6IP4	1	1.4
PXDN	1	1.4
HDGFL2	1	1.4
ARPC4	1	1.4
TRO	1	1.4
NELFE	1	1.4
SRSF8	1	1.4
CCDC106	1	1.4
ZNF787	1	1.4
ZNF652	1	1.4
CBX6	1	1.4
RPS29	1	1.4
RBMX2	1	1.4
PHOX2B	1	1.4
SNRPA	1	0.7
CENPV	1	0.7
CBX1	1	0.7
KIN	1	0.7
C1D	1	0.7
E4F1	1	0.7
U2AF1L5	1	0.7
NFXL1	1	0.7
FAM126A	1	0.7
GTPBP2	1	0.7
NEDD4L	1	0.7
VEZF1	1	0.7
SNRPF	1	0
YWHAZ	1	0
SEH1L	1	0
PRR11	1	0
ERI1	1	0
HARS2	1	0
